# Supplementary material for: Genome-wide identification of loci modifying spike-branching in tetraploid wheat
Source: Theor Appl Genet. 2021 May 7;134(7):1925–43. doi: 10.1007/s00122-020-03743-5 (PMC8263435; doi:10.1007/s00122-020-03743-5)
Supplement: Supplementary file 1 — Supplementary material 1 (XLSX 72 kb) [file 122_2020_3743_MOESM1_ESM.xlsx]

## Sheet: TtBH-B1 promoter+CDS
Acc.	Used in GWAS	Spike Phenotype (bh-A1,T287C)	Species	Country of Origin	Haplotype	-2070	-2026	(-1988 to -1934)	-1910	-1904	-1839	-1833	-1809	-1808	-1782	-1778	-1747	-1726	-1419	-1408	-1208	-1187	-1031	-926	-867	-785	(-752 to -750)	-559	-545	-520	-482	-469	(-426 to -414)	-392	-374	-362	(-327 to -312)	-311	-308	-269	(-191 to -189)	-137	(-73 to -70)	-54	37 -43	144	267	491	619
CS	No	wildtype(287T)	Triticum aestivum			A	T	ATCGTTTTTGTGCGCCGGCGATAAAAAAACAGCGCTCCAGCAGATGCTGTAAAAT	C	T	C	C	T	C	C	G	C	T	C	A	C	G	G	C	G	G	GTT	A	C	T	G	A	TTGAGAGTCTTAT	C	T	G	CTAAGCCAATAAATCC	C	G	A	TCT	A	AGCT	A	TCCCAGA	C	C	A	A
CITr13712	No	branching (287C)	Triticum turgidum	USA	tHAP_6	A	C	ATCGTTTTTGTGCGCCGGCGATAAAAAAACAGCGCTCCAGCAGATGCTGTAAAAT	C	C	C	T	C	C	A	A	C	T	C	T	C	G	A	T	G	G	GTT	A	T	C	G	A	TTGAGAGTCTTAT	C	T	G	CTAAGCCAATAAATCC	C	G	A	TCT	A	AGCT	G	TCCCAGA	C	T	A	A
CITr13713	No	branching (287C)	Triticum turgidum	USA	tHAP_6	A	C	ATCGTTTTTGTGCGCCGGCGATAAAAAAACAGCGCTCCAGCAGATGCTGTAAAAT	C	C	C	T	C	C	A	A	C	T	C	T	C	G	A	T	G	G	GTT	A	T	C	G	A	TTGAGAGTCTTAT	C	T	G	CTAAGCCAATAAATCC	C	G	A	TCT	A	AGCT	G	TCCCAGA	C	T	A	A
PI225308	No	branching (287C)	Triticum turgidum	IRAN	tHAP_6	A	C	ATCGTTTTTGTGCGCCGGCGATAAAAAAACAGCGCTCCAGCAGATGCTGTAAAAT	C	C	C	T	C	C	A	A	C	T	C	T	C	G	A	T	G	G	GTT	A	T	C	G	A	TTGAGAGTCTTAT	C	T	G	CTAAGCCAATAAATCC	C	G	A	TCT	A	AGCT	G	TCCCAGA	C	T	A	A
PI349056	No	branching (287C)	Triticum turgidum	ARM	tHAP_6	A	C	ATCGTTTTTGTGCGCCGGCGATAAAAAAACAGCGCTCCAGCAGATGCTGTAAAAT	C	C	C	T	C	C	A	A	C	T	C	T	C	G	A	T	G	G	GTT	A	T	C	G	A	TTGAGAGTCTTAT	C	T	G	CTAAGCCAATAAATCC	C	G	A	TCT	A	AGCT	G	TCCCAGA	C	T	A	A
PI438971	No	branching (287C)	Triticum turgidum	KAZ	tHAP_6	A	C	ATCGTTTTTGTGCGCCGGCGATAAAAAAACAGCGCTCCAGCAGATGCTGTAAAAT	C	C	C	T	C	C	A	A	C	T	C	T	C	G	A	T	G	G	GTT	A	T	C	G	A	TTGAGAGTCTTAT	C	T	G	CTAAGCCAATAAATCC	C	G	A	TCT	A	AGCT	G	TCCCAGA	C	T	A	A
TRI984	Yes	branching (287C)	Triticum turgidum L.	EUR	tHAP_6	A	C	ATCGTTTTTGTGCGCCGGCGATAAAAAAACAGCGCTCCAGCAGATGCTGTAAAAT	C	C	C	T	C	C	A	A	C	T	C	T	C	G	A	T	G	G	GTT	A	T	C	G	A	TTGAGAGTCTTAT	C	T	G	CTAAGCCAATAAATCC	C	G	A	TCT	A	AGCT	G	TCCCAGA	C	T	A	A
TRI1781	Yes	branching (287C)	Triticum turgidum L.	GER	tHAP_6	A	C	ATCGTTTTTGTGCGCCGGCGATAAAAAAACAGCGCTCCAGCAGATGCTGTAAAAT	C	C	C	T	C	C	A	A	C	T	C	T	C	G	A	T	G	G	GTT	A	T	C	G	A	TTGAGAGTCTTAT	C	T	G	CTAAGCCAATAAATCC	C	G	A	TCT	A	AGCT	G	TCCCAGA	C	T	A	A
TRI1782	Yes	branching (287C)	Triticum turgidum L.	GER	tHAP_6	A	C	ATCGTTTTTGTGCGCCGGCGATAAAAAAACAGCGCTCCAGCAGATGCTGTAAAAT	C	C	C	T	C	C	A	A	C	T	C	T	C	G	A	T	G	G	GTT	A	T	C	G	A	TTGAGAGTCTTAT	C	T	G	CTAAGCCAATAAATCC	C	G	A	TCT	A	AGCT	G	TCCCAGA	C	T	A	A
TRI3241	Yes	branching (287C)	Triticum turgidum L.	CAN	tHAP_6	A	C	ATCGTTTTTGTGCGCCGGCGATAAAAAAACAGCGCTCCAGCAGATGCTGTAAAAT	C	C	C	T	C	C	A	A	C	T	C	T	C	G	A	T	G	G	GTT	A	T	C	G	A	TTGAGAGTCTTAT	C	T	G	CTAAGCCAATAAATCC	C	G	A	TCT	A	AGCT	G	TCCCAGA	C	T	A	A
TRI3261	Yes	branching (287C)	Triticum turgidum L.	ESP	tHAP_6	A	C	ATCGTTTTTGTGCGCCGGCGATAAAAAAACAGCGCTCCAGCAGATGCTGTAAAAT	C	C	C	T	C	C	A	A	C	T	C	T	C	G	A	T	G	G	GTT	A	T	C	G	A	TTGAGAGTCTTAT	C	T	G	CTAAGCCAATAAATCC	C	G	A	TCT	A	AGCT	G	TCCCAGA	C	T	A	A
TRI3365	Yes	branching (287C)	Triticum turgidum L.	CHN	tHAP_6	A	C	ATCGTTTTTGTGCGCCGGCGATAAAAAAACAGCGCTCCAGCAGATGCTGTAAAAT	C	C	C	T	C	C	A	A	C	T	C	T	C	G	A	T	G	G	GTT	A	T	C	G	A	TTGAGAGTCTTAT	C	T	G	CTAAGCCAATAAATCC	C	G	A	TCT	A	AGCT	G	TCCCAGA	C	T	A	A
TRI3411	Yes	branching (287C)	Triticum turgidum L.	SU	tHAP_6	A	C	ATCGTTTTTGTGCGCCGGCGATAAAAAAACAGCGCTCCAGCAGATGCTGTAAAAT	C	C	C	T	C	C	A	A	C	T	C	T	C	G	A	T	G	G	GTT	A	T	C	G	A	TTGAGAGTCTTAT	C	T	G	CTAAGCCAATAAATCC	C	G	A	TCT	A	AGCT	G	TCCCAGA	C	T	A	A
Tri3481	Yes	wildtype(287T)	Triticum durum Desf.	FRA	tHAP_1	A	C	ATCGTTTTTGTGCGCCGGCGATAAAAAAACAGCGCTCCAGCAGATGCTGTAAAAT	C	C	C	T	C	C	A	A	C	T	C	T	C	G	A	T	G	G	GTT	A	T	C	G	A	TTGAGAGTCTTAT	C	T	G	CTAAGCCAATAAATCC	C	G	A	TCT	A	AGCT	G	TCCCAGA	C	T	A	A
TRI4082	Yes	branching (287C)	Triticum turgidum L.	PRT	tHAP_6	A	C	ATCGTTTTTGTGCGCCGGCGATAAAAAAACAGCGCTCCAGCAGATGCTGTAAAAT	C	C	C	T	C	C	A	A	C	T	C	T	C	G	A	T	G	G	GTT	A	T	C	G	A	TTGAGAGTCTTAT	C	T	G	CTAAGCCAATAAATCC	C	G	A	TCT	A	AGCT	G	TCCCAGA	C	T	A	A
TRI4270	Yes	branching (287C)	Triticum turgidum L.	ITA	tHAP_6	A	C	ATCGTTTTTGTGCGCCGGCGATAAAAAAACAGCGCTCCAGCAGATGCTGTAAAAT	C	C	C	T	C	C	A	A	C	T	C	T	C	G	A	T	G	G	GTT	A	T	C	G	A	TTGAGAGTCTTAT	C	T	G	CTAAGCCAATAAATCC	C	G	A	TCT	A	AGCT	G	TCCCAGA	C	T	A	A
TRI4341	Yes	branching (287C)	Triticum turgidum L.	EUR	tHAP_6	A	C	ATCGTTTTTGTGCGCCGGCGATAAAAAAACAGCGCTCCAGCAGATGCTGTAAAAT	C	C	C	T	C	C	A	A	C	T	C	T	C	G	A	T	G	G	GTT	A	T	C	G	A	TTGAGAGTCTTAT	C	T	G	CTAAGCCAATAAATCC	C	G	A	TCT	A	AGCT	G	TCCCAGA	C	T	A	A
TRI4446	Yes	branching (287C)	Triticum turgidum L.	HUN	tHAP_6	A	C	ATCGTTTTTGTGCGCCGGCGATAAAAAAACAGCGCTCCAGCAGATGCTGTAAAAT	C	C	C	T	C	C	A	A	C	T	C	T	C	G	A	T	G	G	GTT	A	T	C	G	A	TTGAGAGTCTTAT	C	T	G	CTAAGCCAATAAATCC	C	G	A	TCT	A	AGCT	G	TCCCAGA	C	T	A	A
TRI4448	Yes	branching (287C)		EUR	tHAP_6	A	C	ATCGTTTTTGTGCGCCGGCGATAAAAAAACAGCGCTCCAGCAGATGCTGTAAAAT	C	C	C	T	C	C	A	A	C	T	C	T	C	G	A	T	G	G	GTT	A	T	C	G	A	TTGAGAGTCTTAT	C	T	G	CTAAGCCAATAAATCC	C	G	A	TCT	A	AGCT	G	TCCCAGA	C	T	A	A
TRI4461	Yes	branching (287C)	Triticum turgidum L.	EUR	tHAP_6	A	C	ATCGTTTTTGTGCGCCGGCGATAAAAAAACAGCGCTCCAGCAGATGCTGTAAAAT	C	C	C	T	C	C	A	A	C	T	C	T	C	G	A	T	G	G	GTT	A	T	C	G	A	TTGAGAGTCTTAT	C	T	G	CTAAGCCAATAAATCC	C	G	A	TCT	A	AGCT	G	TCCCAGA	C	T	A	A
TRI4886	Yes	wildtype(287T)	Triticum turgidum L.	GBR	tHAP_1	A	C	ATCGTTTTTGTGCGCCGGCGATAAAAAAACAGCGCTCCAGCAGATGCTGTAAAAT	C	C	C	T	C	C	A	A	C	T	C	T	C	G	A	T	G	G	GTT	A	T	C	G	A	TTGAGAGTCTTAT	C	T	G	CTAAGCCAATAAATCC	C	G	A	TCT	A	AGCT	G	TCCCAGA	C	T	A	A
TRI5283	Yes	branching (287C)	Triticum turgidum L.	CHN	tHAP_6	A	C	ATCGTTTTTGTGCGCCGGCGATAAAAAAACAGCGCTCCAGCAGATGCTGTAAAAT	C	C	C	T	C	C	A	A	C	T	C	T	C	G	A	T	G	G	GTT	A	T	C	G	A	TTGAGAGTCTTAT	C	T	G	CTAAGCCAATAAATCC	C	G	A	TCT	A	AGCT	G	TCCCAGA	C	T	A	A
Tri5948	No	wildtype(287T)	Triticum turgidum L.	IRAN	tHAP_1	A	C	ATCGTTTTTGTGCGCCGGCGATAAAAAAACAGCGCTCCAGCAGATGCTGTAAAAT	C	C	C	T	C	C	A	A	C	T	C	T	C	G	A	T	G	G	GTT	A	T	C	G	A	TTGAGAGTCTTAT	C	T	G	CTAAGCCAATAAATCC	C	G	A	TCT	A	AGCT	G	TCCCAGA	C	T	A	A
TRI5951	Yes	wildtype(287T)	Triticum turgidum L.	IRAN	tHAP_1	A	C	ATCGTTTTTGTGCGCCGGCGATAAAAAAACAGCGCTCCAGCAGATGCTGTAAAAT	C	C	C	T	C	C	A	A	C	T	C	T	C	G	A	T	G	G	GTT	A	T	C	G	A	TTGAGAGTCTTAT	C	T	G	CTAAGCCAATAAATCC	C	G	A	TCT	A	AGCT	G	TCCCAGA	C	T	A	A
TRI7021	Yes	wildtype(287T)	Triticum turgidum L.	POL	tHAP_1	A	C	ATCGTTTTTGTGCGCCGGCGATAAAAAAACAGCGCTCCAGCAGATGCTGTAAAAT	C	C	C	T	C	C	A	A	C	T	C	T	C	G	A	T	G	G	GTT	A	T	C	G	A	TTGAGAGTCTTAT	C	T	G	CTAAGCCAATAAATCC	C	G	A	TCT	A	AGCT	G	TCCCAGA	C	T	A	A
TRI7099	Yes	wildtype(287T)	Triticum turgidum L.		tHAP_1	A	C	ATCGTTTTTGTGCGCCGGCGATAAAAAAACAGCGCTCCAGCAGATGCTGTAAAAT	C	C	C	T	C	C	A	A	C	T	C	T	C	G	A	T	G	G	GTT	A	T	C	G	A	TTGAGAGTCTTAT	C	T	G	CTAAGCCAATAAATCC	C	G	A	TCT	A	AGCT	G	TCCCAGA	C	T	A	A
TRI9548	Yes	branching (287C)	Triticum turgidum L.	ARM	tHAP_6	A	C	ATCGTTTTTGTGCGCCGGCGATAAAAAAACAGCGCTCCAGCAGATGCTGTAAAAT	C	C	C	T	C	C	A	A	C	T	C	T	C	G	A	T	G	G	GTT	A	T	C	G	A	TTGAGAGTCTTAT	C	T	G	CTAAGCCAATAAATCC	C	G	A	TCT	A	AGCT	G	TCCCAGA	C	T	A	A
TRI9628	Yes	branching (287C)	Triticum turgidum L.	IND	tHAP_6	A	C	ATCGTTTTTGTGCGCCGGCGATAAAAAAACAGCGCTCCAGCAGATGCTGTAAAAT	C	C	C	T	C	C	A	A	C	T	C	T	C	G	A	T	G	G	GTT	A	T	C	G	A	TTGAGAGTCTTAT	C	T	G	CTAAGCCAATAAATCC	C	G	A	TCT	A	AGCT	G	TCCCAGA	C	T	A	A
TRI9629	Yes	wildtype(287T)	Triticum turgidum L.	CSK	tHAP_1	A	C	ATCGTTTTTGTGCGCCGGCGATAAAAAAACAGCGCTCCAGCAGATGCTGTAAAAT	C	C	C	T	C	C	A	A	C	T	C	T	C	G	A	T	G	G	GTT	A	T	C	G	A	TTGAGAGTCTTAT	C	T	G	CTAAGCCAATAAATCC	C	G	A	TCT	A	AGCT	G	TCCCAGA	C	T	A	A
TRI19288	Yes	wildtype(287T)	Triticum dicoccon	BEL	tHAP_1	A	C	ATCGTTTTTGTGCGCCGGCGATAAAAAAACAGCGCTCCAGCAGATGCTGTAAAAT	C	C	C	T	C	C	A	A	C	T	C	T	C	G	A	T	G	G	GTT	A	T	C	G	A	TTGAGAGTCTTAT	C	T	G	CTAAGCCAATAAATCC	C	G	A	TCT	A	AGCT	G	TCCCAGA	C	T	A	A
TRI19292	Yes	branching (287C)	Triticum turgidum L.	IRAN	tHAP_6	A	C	ATCGTTTTTGTGCGCCGGCGATAAAAAAACAGCGCTCCAGCAGATGCTGTAAAAT	C	C	C	T	C	C	A	A	C	T	C	T	C	G	A	T	G	G	GTT	A	T	C	G	A	TTGAGAGTCTTAT	C	T	G	CTAAGCCAATAAATCC	C	G	A	TCT	A	AGCT	G	TCCCAGA	C	T	A	A
TRI27966	Yes	branching (287C)	Triticum turgidum L.		tHAP_6	A	C	ATCGTTTTTGTGCGCCGGCGATAAAAAAACAGCGCTCCAGCAGATGCTGTAAAAT	C	C	C	T	C	C	A	A	C	T	C	T	C	G	A	T	G	G	GTT	A	T	C	G	A	TTGAGAGTCTTAT	C	T	G	CTAAGCCAATAAATCC	C	G	A	TCT	A	AGCT	G	TCCCAGA	C	T	A	A
TRI28396	Yes	branching (287C)		ITA	tHAP_6	A	C	ATCGTTTTTGTGCGCCGGCGATAAAAAAACAGCGCTCCAGCAGATGCTGTAAAAT	C	C	C	T	C	C	A	A	C	T	C	T	C	G	A	T	G	G	GTT	A	T	C	G	A	TTGAGAGTCTTAT	C	T	G	CTAAGCCAATAAATCC	C	G	A	TCT	A	AGCT	G	TCCCAGA	C	T	A	A
TRI4654	Yes	wildtype(287T)	Triticum turgidum L.	AUS	tHAP_1	A	C	ATCGTTTTTGTGCGCCGGCGATAAAAAAACAGCGCTCCAGCAGATGCTGTAAAAT	C	C	C	T	C	C	A	A	C	T	C	T	C	G	A	T	G	G	GTT	A	T	C	G	A	TTGAGAGTCTTAT	C	T	G	CTAAGCCAATAAATCC	C	G	A	TCT	A	AGCT	G	TCCCAGA	C	T	A	A
TRI4810	Yes	wildtype(287T)	Triticum turgidum L.	GER	tHAP_1	A	C	ATCGTTTTTGTGCGCCGGCGATAAAAAAACAGCGCTCCAGCAGATGCTGTAAAAT	C	C	C	T	C	C	A	A	C	T	C	T	C	G	A	T	G	G	GTT	A	T	C	G	A	TTGAGAGTCTTAT	C	T	G	CTAAGCCAATAAATCC	C	G	A	TCT	A	AGCT	G	TCCCAGA	C	T	A	A
TRI9652	Yes	branching (287C)	Triticum turgidum L.	CSK	tHAP_6	A	C	ATCGTTTTTGTGCGCCGGCGATAAAAAAACAGCGCTCCAGCAGATGCTGTAAAAT	C	C	C	T	C	C	A	A	C	T	C	T	C	G	A	T	G	G	GTT	A	T	C	G	A	TTGAGAGTCTTAT	C	T	G	CTAAGCCAATAAATCC	C	G	A	TCT	A	AGCT	G	TCCCAGA	C	T	A	A
TRI19165	Yes	branching (287C)	Triticum turgidum L.		tHAP_6	A	C	ATCGTTTTTGTGCGCCGGCGATAAAAAAACAGCGCTCCAGCAGATGCTGTAAAAT	C	C	C	T	C	C	A	A	C	T	C	T	C	G	A	T	G	G	GTT	A	T	C	G	A	TTGAGAGTCTTAT	C	T	G	CTAAGCCAATAAATCC	C	G	A	TCT	A	AGCT	G	TCCCAGA	C	T	A	A
TRI18959	Yes	branching (287C)			tHAP_6	A	C	ATCGTTTTTGTGCGCCGGCGATAAAAAAACAGCGCTCCAGCAGATGCTGTAAAAT	C	C	C	T	C	C	A	A	C	T	C	T	C	G	A	T	G	G	GTT	A	T	C	G	A	TTGAGAGTCTTAT	C	T	G	CTAAGCCAATAAATCC	C	G	A	TCT	A	AGCT	G	TCCCAGA	C	T	A	A
TRI4045	Yes	branching (287C)	Triticum turgidum L.		tHAP_6	N	N	ATCGTTTTTGTGCGCCGGCGATAAAAAAACAGCGCTCCAGCAGATGCTGTAAAAT	C	C	C	T	C	C	A	A	C	T	C	T	C	G	A	T	G	G	GTT	A	T	C	G	A	TTGAGAGTCTTAT	C	T	G	CTAAGCCAATAAATCC	C	G	A	TCT	A	AGCT	G	TCCCAGA	C	T	A	A
TRI11047	Yes	wildtype(287T)	Triticum durum Desf.	USA	tHAP_1	A	C	ATCGTTTTTGTGCGCCGGCGATAAAAAAACAGCGCTCCAGCAGATGCTGTAAAAT	C	C	C	T	C	C	A	A	C	T	C	A	C	G	A	T	G	G	GTT	A	T	C	G	A	TTGAGAGTCTTAT	C	T	G	CTAAGCCAATAAATCC	C	G	A	TCT	A	AGCT	G	TCCCAGA	C	T	A	A
Tri15859	Yes	wildtype(287T)	Triticum durum Desf.	ETH	tHAP_1	A	C	ATCGTTTTTGTGCGCCGGCGATAAAAAAACAGCGCTCCAGCAGATGCTGTAAAAT	C	C	C	T	C	C	A	A	C	T	C	A	C	G	A	T	G	G	GTT	A	T	C	G	A	TTGAGAGTCTTAT	C	T	G	CTAAGCCAATAAATCC	C	G	A	TCT	A	AGCT	G	TCCCAGA	C	T	A	A
TRI1459	Yes	wildtype(287T)	Triticum turgidum L.	ALB	tHAP_2	A	C	ATCGTTTTTGTGCGCCGGCGATAAAAAAACAGCGCTCCAGCAGATGCTGTAAAAT	C	T	C	C	T	C	C	G	C	T	C	A	C	G	G	C	G	G	GTT	A	C	T	G	A	TTGAGAGTCTTAT	C	T	G	CTAAGCCAATAAATCC	C	G	A	TCT	A	AGCT	A	TCCCAGA	C	C	A	A
TRI1641	Yes	wildtype(287T)	Triticum turgidum L.	GRC	tHAP_2	A	C	ATCGTTTTTGTGCGCCGGCGATAAAAAAACAGCGCTCCAGCAGATGCTGTAAAAT	C	T	C	C	T	C	C	G	C	T	C	A	C	G	G	C	G	G	GTT	A	C	T	G	A	TTGAGAGTCTTAT	C	T	G	CTAAGCCAATAAATCC	C	G	A	TCT	A	AGCT	A	TCCCAGA	C	C	A	A
TRI1698	Yes	wildtype(287T)	Triticum durum Desf.	BGR	tHAP_2	A	C	ATCGTTTTTGTGCGCCGGCGATAAAAAAACAGCGCTCCAGCAGATGCTGTAAAAT	C	T	C	C	T	C	C	G	C	T	C	A	C	G	G	C	G	G	GTT	A	C	T	G	A	TTGAGAGTCTTAT	C	T	G	CTAAGCCAATAAATCC	C	G	A	TCT	A	AGCT	A	TCCCAGA	C	C	A	A
TRI1852	Yes	wildtype(287T)	Triticum durum Desf.	ALB	tHAP_2	A	C	ATCGTTTTTGTGCGCCGGCGATAAAAAAACAGCGCTCCAGCAGATGCTGTAAAAT	C	T	C	C	T	C	C	G	C	T	C	A	C	G	G	C	G	G	GTT	A	C	T	G	A	TTGAGAGTCTTAT	C	T	G	CTAAGCCAATAAATCC	C	G	A	TCT	A	AGCT	A	TCCCAGA	C	C	A	A
Tri1890	Yes	wildtype(287T)	Triticum durum Desf.	TUR	tHAP_2	A	C	ATCGTTTTTGTGCGCCGGCGATAAAAAAACAGCGCTCCAGCAGATGCTGTAAAAT	C	T	C	C	T	C	C	G	C	T	C	A	C	G	G	C	G	G	GTT	A	C	T	G	A	TTGAGAGTCTTAT	C	T	G	CTAAGCCAATAAATCC	C	G	A	TCT	A	AGCT	A	TCCCAGA	C	C	A	A
TRI1896	Yes	wildtype(287T)	Triticum polonicum L.	GER	tHAP_2	A	C	ATCGTTTTTGTGCGCCGGCGATAAAAAAACAGCGCTCCAGCAGATGCTGTAAAAT	C	T	C	C	T	C	C	G	C	T	C	A	C	G	G	C	G	G	GTT	A	C	T	G	A	TTGAGAGTCTTAT	C	T	G	CTAAGCCAATAAATCC	C	G	A	TCT	A	AGCT	A	TCCCAGA	C	C	A	A
TRI3203	Yes	wildtype(287T)	Triticum polonicum L.	LTU	tHAP_2	A	C	ATCGTTTTTGTGCGCCGGCGATAAAAAAACAGCGCTCCAGCAGATGCTGTAAAAT	C	T	C	C	T	C	C	G	C	T	C	A	C	G	G	C	G	G	GTT	A	C	T	G	A	TTGAGAGTCTTAT	C	T	G	CTAAGCCAATAAATCC	C	G	A	TCT	A	AGCT	A	TCCCAGA	C	C	A	A
TRI3655	Yes	wildtype(287T)	Triticum turgidum L.	PRT	tHAP_2	A	C	ATCGTTTTTGTGCGCCGGCGATAAAAAAACAGCGCTCCAGCAGATGCTGTAAAAT	C	T	C	C	T	C	C	G	C	T	C	A	C	G	G	C	G	G	GTT	A	C	T	G	A	TTGAGAGTCTTAT	C	T	G	CTAAGCCAATAAATCC	C	G	A	TCT	A	AGCT	A	TCCCAGA	C	C	A	A
Tri28713	Yes	wildtype(287T)	Triticum durum Desf.	MEX	tHAP_2	A	C	ATCGTTTTTGTGCGCCGGCGATAAAAAAACAGCGCTCCAGCAGATGCTGTAAAAT	C	T	C	C	T	C	C	G	C	T	C	A	C	G	G	C	G	G	GTT	A	C	T	G	A	TTGAGAGTCTTAT	C	T	G	CTAAGCCAATAAATCC	C	G	A	TCT	A	AGCT	A	TCCCAGA	C	C	A	A
TRI28850	Yes	wildtype(287T)	Triticum polonicum L.	SYR	tHAP_2	A	C	ATCGTTTTTGTGCGCCGGCGATAAAAAAACAGCGCTCCAGCAGATGCTGTAAAAT	C	T	C	C	T	C	C	G	C	T	C	A	C	G	G	C	G	G	GTT	A	C	T	G	A	TTGAGAGTCTTAT	C	T	G	CTAAGCCAATAAATCC	C	G	A	TCT	A	AGCT	A	TCCCAGA	C	C	A	A
TRI29928	Yes	wildtype(287T)	Triticum turgidum L.	UKR	tHAP_2	A	C	ATCGTTTTTGTGCGCCGGCGATAAAAAAACAGCGCTCCAGCAGATGCTGTAAAAT	C	T	C	C	T	C	C	G	C	T	C	A	C	G	G	C	G	G	GTT	A	C	T	G	A	TTGAGAGTCTTAT	C	T	G	CTAAGCCAATAAATCC	C	G	A	TCT	A	AGCT	A	TCCCAGA	C	C	A	A
TRI4652	Yes	wildtype(287T)	Triticum turgidum L.	SWE	tHAP_2	A	C	ATCGTTTTTGTGCGCCGGCGATAAAAAAACAGCGCTCCAGCAGATGCTGTAAAAT	C	T	C	C	T	C	C	G	C	T	C	A	C	G	G	C	G	G	GTT	A	C	T	G	A	TTGAGAGTCTTAT	C	T	G	CTAAGCCAATAAATCC	C	G	A	TCT	A	AGCT	A	TCCCAGA	C	C	A	A
TRI9642	Yes	wildtype(287T)	Triticum durum Desf.	CSK	tHAP_2	A	C	ATCGTTTTTGTGCGCCGGCGATAAAAAAACAGCGCTCCAGCAGATGCTGTAAAAT	C	T	C	C	T	C	C	G	C	T	C	A	C	G	G	C	G	G	GTT	A	C	T	G	A	TTGAGAGTCTTAT	C	T	G	CTAAGCCAATAAATCC	C	G	A	TCT	A	AGCT	A	TCCCAGA	C	C	A	A
Tri10465	Yes	wildtype(287T)	Triticum durum Desf.	AFG	tHAP_2	A	C	ATCGTTTTTGTGCGCCGGCGATAAAAAAACAGCGCTCCAGCAGATGCTGTAAAAT	C	T	C	C	T	C	C	G	C	T	C	A	C	G	G	C	G	G	GTT	A	C	T	G	A	TTGAGAGTCTTAT	C	T	G	CTAAGCCAATAAATCC	C	G	A	TCT	A	AGCT	A	TCCCAGA	C	C	A	A
TRI11066	Yes	wildtype(287T)	Triticum turgidum L.	UZB	tHAP_2	A	C	ATCGTTTTTGTGCGCCGGCGATAAAAAAACAGCGCTCCAGCAGATGCTGTAAAAT	C	T	C	C	T	C	C	G	C	T	C	A	C	G	G	C	G	G	GTT	A	C	T	G	A	TTGAGAGTCTTAT	C	T	G	CTAAGCCAATAAATCC	C	G	A	TCT	A	AGCT	A	TCCCAGA	C	C	A	A
TRI19053	Yes	wildtype(287T)	Triticum polonicum L.	ESP	tHAP_2	A	C	ATCGTTTTTGTGCGCCGGCGATAAAAAAACAGCGCTCCAGCAGATGCTGTAAAAT	C	T	C	C	T	C	C	G	C	T	C	A	C	G	G	C	G	G	GTT	A	C	T	G	A	TTGAGAGTCTTAT	C	T	G	CTAAGCCAATAAATCC	C	G	A	TCT	A	AGCT	A	TCCCAGA	C	C	A	A
TRI19168	Yes	wildtype(287T)	Triticum polonicum L.	AUT	tHAP_2	A	C	ATCGTTTTTGTGCGCCGGCGATAAAAAAACAGCGCTCCAGCAGATGCTGTAAAAT	C	T	C	C	T	C	C	G	C	T	C	A	C	G	G	C	G	G	GTT	A	C	T	G	A	TTGAGAGTCTTAT	C	T	G	CTAAGCCAATAAATCC	C	G	A	TCT	A	AGCT	A	TCCCAGA	C	C	A	A
TRI4868	Yes	wildtype(287T)	Triticum turgidum L.	GBR	tHAP_2	A	C	ATCGTTTTTGTGCGCCGGCGATAAAAAAACAGCGCTCCAGCAGATGCTGTAAAAT	C	T	C	C	T	C	C	G	C	T	C	A	C	G	G	C	G	G	GTT	A	C	T	G	A	TTGAGAGTCTTAT	C	T	G	CTAAGCCAATAAATCC	C	G	A	TCT	A	AGCT	A	TCCCAGA	C	C	A	A
TRI4522	Yes	wildtype(287T)	Triticum turgidum L.	CHN	tHAP_2	A	C	ATCGTTTTTGTGCGCCGGCGATAAAAAAACAGCGCTCCAGCAGATGCTGTAAAAT	C	T	C	C	T	C	C	G	C	T	C	A	C	G	G	C	G	G	GTT	A	C	T	G	A	TTGAGAGTCTTAT	C	T	G	CTAAGCCAATAAATCC	C	G	A	---	A	AGCT	A	TCCCAGA	C	C	A	A
Tri10271	Yes	wildtype(287T)	Triticum durum Desf.	JOR	tHAP_3	G	C	-------------------------------------------------------	C	T	T	C	C	T	C	G	T	C	T	A	T	A	G	C	C	A	---	G	T	T	A	C	-------------	T	C	A	----------------	T	A	G	TCT	T	AGCT	A	TCCCAGA	T	C	G	T
TRI17236	Yes	wildtype(287T)	Triticum turgidum L.	TUR	tHAP_3	G	C	-------------------------------------------------------	C	T	T	C	C	T	C	G	T	C	T	A	T	A	G	C	C	A	---	G	T	T	A	C	-------------	T	C	A	----------------	T	A	G	TCT	T	AGCT	A	TCCCAGA	T	C	G	T
Tri17394	Yes	wildtype(287T)	Triticum durum Desf.	ITA	tHAP_3	G	C	-------------------------------------------------------	C	T	T	C	C	T	C	G	T	C	T	A	T	A	G	C	C	A	---	G	T	T	A	C	-------------	T	C	A	----------------	T	A	G	TCT	T	AGCT	A	TCCCAGA	T	C	G	T
Tri19223	Yes	wildtype(287T)	Triticum durum Desf.	EGY	tHAP_5	G	C	-------------------------------------------------------	C	T	T	C	C	T	C	G	T	C	T	A	T	A	G	C	C	A	---	G	T	T	A	C	-------------	T	C	A	----------------	T	A	G	TCT	T	----	A	-------	T	C	G	T
TRI6330	Yes	wildtype(287T)	Triticum turgidum L.	FRA	tHAP_2	A	T	ATCGTTTTTGTGCGCCGGCGATAAAAAAACAGCGCTCCAGCAGATGCTGTAAAAT	C	T	C	C	T	C	C	G	C	T	C	A	C	G	G	C	G	G	GTT	A	C	T	G	A	TTGAGAGTCTTAT	C	T	G	CTAAGCCAATAAATCC	C	G	A	TCT	A	AGCT	A	TCCCAGA	C	C	A	A
TRI1258	Yes	wildtype(287T)	Triticum turgidum L.	ESP	tHAP_2	A	T	ATCGTTTTTGTGCGCCGGCGATAAAAAAACAGCGCTCCAGCAGATGCTGTAAAAT	C	T	C	C	T	C	C	G	C	T	C	A	C	G	G	C	G	G	GTT	A	C	T	G	A	TTGAGAGTCTTAT	C	T	G	CTAAGCCAATAAATCC	C	G	A	TCT	A	AGCT	A	TCCCAGA	C	C	A	A
TRI1451	Yes	wildtype(287T)	Triticum durum Desf.	ALB	tHAP_2	A	T	ATCGTTTTTGTGCGCCGGCGATAAAAAAACAGCGCTCCAGCAGATGCTGTAAAAT	C	T	C	C	T	C	C	G	C	T	C	A	C	G	G	C	G	G	GTT	A	C	T	G	A	TTGAGAGTCTTAT	C	T	G	CTAAGCCAATAAATCC	C	G	A	TCT	A	AGCT	A	TCCCAGA	C	C	A	A
Tri11087	Yes	wildtype(287T)	Triticum durum Desf.	AUS	tHAP_1	A	C	ATCGTTTTTGTGCGCCGGCGATAAAAAAACAGCGCTCCAGCAGATGCTGTAAAAT	T	C	C	T	C	C	A	A	C	T	C	T	C	G	A	T	G	G	GTT	A	T	C	G	A	TTGAGAGTCTTAT	N	N	N	N	N	N	N	N	N	N	N	TCCCAGA	C	T	A	A
[truncated: 3 more columns]

## Sheet: CDS TtBH-A1 and B1
						TtBH-A1																						TtBH-B1
Accession ID	Used in GWAS	Species	Ploidy	Spike	Haplotype	19	134	135	136	137	138	139	140	141	142	143	144	145	146	147	148	209	261	287	309	540	980	37	38	39	40	41	42	43	144	267	491	619	785
CS	NO		4×	normal		A	C	G	G	C	G	G	C	G	C	G	C	G	G	C	A	A	C	T	C	T	G	T	C	C	C	A	G	A	C	C	A	A	T
Zavitan	No		4×	normal		A	C	G	G	C	G	G	C	G	C	G	C	G	G	C	A	A	C	T	C	T	G	T	C	C	C	A	G	A	C	C	A	T	C
PI 623936	No	T. turgidum ssp. durum	4×	normal	tHAP_1	.	.	.	.	.	.	.	.	.	.	.	.	.	.	.	.	.	.	.	.	.	.	.	.	.	.	.	.	.	.	T	.	A	C
Tri3481	Yes	Triticum durum Desf.	4X	normal	tHAP_1	.	.	.	.	.	.	.	.	.	.	.	.	.	.	.	.	.	.	.	.	.	.	.	.	.	.	.	.	.	.	T	.	A	C
Tri11087	Yes	Triticum durum Desf.	4X	normal	tHAP_1	.	.	.	.	.	.	.	.	.	.	.	.	.	.	.	.	.	.	.	.	.	.	.	.	.	.	.	.	.	.	T	.	A	C
Tri15859	Yes	Triticum durum Desf.	4X	normal	tHAP_1	.	.	.	.	.	.	.	.	.	.	.	.	.	.	.	.	.	.	.	.	.	.	.	.	.	.	.	.	.	.	T	.	A	C
TRI4654	Yes	Triticum turgidum L.	4X	normal	tHAP_1	.	.	.	.	.	.	.	.	.	.	.	.	.	.	.	.	.	.	.	.	.	.	.	.	.	.	.	.	.	.	T	.	A	C
TRI4810	Yes	Triticum turgidum L.	4X	normal	tHAP_1	.	.	.	.	.	.	.	.	.	.	.	.	.	.	.	.	.	.	.	.	.	.	.	.	.	.	.	.	.	.	T	.	A	C
TRI4886	Yes	Triticum turgidum L.	4X	normal	tHAP_1	.	.	.	.	.	.	.	.	.	.	.	.	.	.	.	.	.	.	.	.	.	.	.	.	.	.	.	.	.	.	T	.	A	C
TRI5948	No	Triticum turgidum L.	4X	normal	tHAP_1	.	.	.	.	.	.	.	.	.	.	.	.	.	.	.	.	.	.	.	.	.	.	.	.	.	.	.	.	.	.	T	.	A	C
TRI5951	Yes	Triticum turgidum L.	4X	normal	tHAP_1	.	.	.	.	.	.	.	.	.	.	.	.	.	.	.	.	.	.	.	.	.	.	.	.	.	.	.	.	.	.	T	.	A	C
TRI7021	Yes	Triticum turgidum L.	4X	normal	tHAP_1	.	.	.	.	.	.	.	.	.	.	.	.	.	.	.	.	.	.	.	.	.	.	.	.	.	.	.	.	.	.	T	.	A	C
TRI7099	Yes	Triticum turgidum L.	4X	normal	tHAP_1	.	.	.	.	.	.	.	.	.	.	.	.	.	.	.	.	.	.	.	.	.	.	.	.	.	.	.	.	.	.	T	.	A	C
TRI9629	Yes	Triticum turgidum L.	4X	normal	tHAP_1	.	.	.	.	.	.	.	.	.	.	.	.	.	.	.	.	.	.	.	.	.	.	.	.	.	.	.	.	.	.	T	.	A	C
TRI11047	Yes	Triticum durum Desf.	4X	normal	tHAP_1	.	.	.	.	.	.	.	.	.	.	.	.	.	.	.	.	.	.	.	.	.	.	.	.	.	.	.	.	.	.	T	.	A	C
TRI19288	Yes	Triticum dicoccon	4X	normal	tHAP_1	.	.	.	.	.	.	.	.	.	.	.	.	.	.	.	.	.	.	.	.	.	.	.	.	.	.	.	.	.	.	T	.	A	C
Floradur	No	Triticum durum Desf.	4X	normal	tHAP_1	.	.	.	.	.	.	.	.	.	.	.	.	.	.	.	.	.	.	.	.	.	.	.	.	.	.	.	.	.	.	T	.	A	C
Tri24012	Yes		4X	normal	tHAP_1	.	.	.	.	.	.	.	.	.	.	.	.	.	.	.	.	.	.	.	.	.	.	.	.	.	.	.	.	.	.	T	.	A	C
PI 626935	No	T. turgidum ssp. durum	4×	normal	tHAP_2	.	.	.	.	.	.	.	.	.	.	.	.	.	.	.	.	.	.	.	.	.	.	.	.	.	.	.	.	.	.	.	.	A	T
PI 361757	No	T. turgidum ssp. polonicum	4×	normal	tHAP_2	.	.	.	.	.	.	.	.	.	.	.	.	.	.	.	.	.	.	.	.	.	.	.	.	.	.	.	.	.	.	.	.	A	T
Tri1890	Yes	Triticum durum Desf.	4X	normal	tHAP_2	.	.	.	.	.	.	.	.	.	.	.	.	.	.	.	.	.	.	.	.	.	.	.	.	.	.	.	.	.	.	.	.	A	T
Tri10465	Yes	Triticum durum Desf.	4X	normal	tHAP_2	.	.	.	.	.	.	.	.	.	.	.	.	.	.	.	.	.	.	.	.	.	.	.	.	.	.	.	.	.	.	.	.	A	T
Tri28713	Yes	Triticum durum Desf.	4X	normal	tHAP_2	.	.	.	.	.	.	.	.	.	.	.	.	.	.	.	.	.	.	.	.	.	.	.	.	.	.	.	.	.	.	.	.	A	T
TRI1258	Yes	Triticum turgidum L	4X	normal	tHAP_2	.	.	.	.	.	.	.	.	.	.	.	.	.	.	.	.	.	.	.	.	.	.	.	.	.	.	.	.	.	.	.	.	A	T
TRI1451	Yes	Triticum durum Desf.	4X	normal	tHAP_2	.	.	.	.	.	.	.	.	.	.	.	.	.	.	.	.	.	.	.	.	.	.	.	.	.	.	.	.	.	.	.	.	A	T
TRI1459	Yes	Triticum turgidum L	4X	normal	tHAP_2	.	.	.	.	.	.	.	.	.	.	.	.	.	.	.	.	.	.	.	.	.	.	.	.	.	.	.	.	.	.	.	.	A	T
TRI1641	Yes	Triticum turgidum L	4X	normal	tHAP_2	.	.	.	.	.	.	.	.	.	.	.	.	.	.	.	.	.	.	.	.	.	.	.	.	.	.	.	.	.	.	.	.	A	T
TRI1698	Yes	Triticum durum Desf.	4X	normal	tHAP_2	.	.	.	.	.	.	.	.	.	.	.	.	.	.	.	.	.	.	.	.	.	.	.	.	.	.	.	.	.	.	.	.	A	T
TRI1852	Yes	Triticum durum Desf.	4X	normal	tHAP_2	.	.	.	.	.	.	.	.	.	.	.	.	.	.	.	.	.	.	.	.	.	.	.	.	.	.	.	.	.		.	.	A	T
TRI1896	Yes	Triticum polonicum L.	4X	normal	tHAP_2	.	.	.	.	.	.	.	.	.	.	.	.	.	.	.	.	.	.	.	.	.	.	.	.	.	.	.	.	.	.	.	.	A	T
TRI3203	Yes	Triticum polonicum L.	4X	normal	tHAP_2	.	.	.	.	.	.	.	.	.	.	.	.	.	.	.	.	.	.	.	.	.	.	.	.	.	.	.	.	.	.	.	.	A	T
TRI3655	Yes	Triticum turgidum L.	4X	normal	tHAP_2	.	.	.	.	.	.	.	.	.	.	.	.	.	.	.	.	.	.	.	.	.	.	.	.	.	.	.	.	.	.	.	.	A	T
TRI4522	Yes	Triticum turgidum L.	4X	normal	tHAP_2	.	.	.	.	.	.	.	.	.	.	.	.	.	.	.	.	.	.	.	.	.	.	.	.	.	.	.	.	.	.	.	.	A	T
TRI4652	Yes	Triticum turgidum L.	4X	normal	tHAP_2	.	.	.	.	.	.	.	.	.	.	.	.	.	.	.	.	.	.	.	.	.	.	.	.	.	.	.	.	.	.	.	.	A	T
TRI4868	Yes	Triticum turgidum L.	4X	normal	tHAP_2	.	.	.	.	.	.	.	.	.	.	.	.	.	.	.	.	.	.	.	.	.	.	.	.	.	.	.	.	.		.	.	A	T
TRI6330	Yes	Triticum turgidum L.	4X	normal	tHAP_2	.	.	.	.	.	.	.	.	.	.	.	.	.	.	.	.	.	.	.	.	.	.	.	.	.	.	.	.	.	.	.	.	A	T
TRI9642	Yes	Triticum durum Desf.	4X	normal	tHAP_2	.	.	.	.	.	.	.	.	.	.	.	.	.	.	.	.	.	.	.	.	.	.	.	.	.	.	.	.	.	.	.	.	A	T
TRI11066	Yes	Triticum turgidum L.	4X	normal	tHAP_2	.	.	.	.	.	.	.	.	.	.	.	.	.	.	.	.	.	.	.	.	.	.	.	.	.	.	.	.	.	.	.	.	A	T
TRI19053	Yes	Triticum polonicum L.	4X	normal	tHAP_2	.	.	.	.	.	.	.	.	.	.	.	.	.	.	.	.	.	.	.	.	.	.	.	.	.	.	.	.	.	.	.	.	A	T
TRI19168	Yes	Triticum polonicum L.	4X	normal	tHAP_2	.	.	.	.	.	.	.	.	.	.	.	.	.	.	.	.	.	.	.	.	.	.	.	.	.	.	.	.	.	.	.	.	A	T
TRI28850	Yes	Triticum polonicum L.	4X	normal	tHAP_2	.	.	.	.	.	.	.	.	.	.	.	.	.	.	.	.	.	.	.	.	.	.	.	.	.	.	.	.	.	.	.	.	A	T
TRI29928	Yes	Triticum turgidum L.	4X	normal	tHAP_2	.	.	.	.	.	.	.	.	.	.	.	.	.	.	.	.	.	.	.	.	.	.	.	.	.	.	.	.	.	.	.	.	A	T
Auradur	No	Triticum durum Desf.	4X	normal	tHAP_2	.	.	.	.	.	.	.	.	.	.	.	.	.	.	.	.	.	.	.	.	.	.	.	.	.	.	.	.	.	.	.	.	A	T
Tamaroi	No	Triticum durum Desf.	4X	normal	tHAP_2	.	.	.	.	.	.	.	.	.	.	.	.	.	.	.	.	.	.	.	.	.	.	.	.	.	.	.	.	.	.	.	.	A	T
Tri7282	Yes		4X	normal	tHAP_2	.	.	.	.	.	.	.	.	.	.	.	.	.	.	.	.	.	.	.	.	.	.	.	.	.	.	.	.	.	.	.	.	A	T
Tri19273	No		4X	normal	tHAP_2	.	.	.	.	.	.	.	.	.	.	.	.	.	.	.	.	.	.	.	.	.	.	.	.	.	.	.	.	.	.	.	.	A	T
TRI4292	No		4X	normal	tHAP_2	.	.	.	.	.	.	.	.	.	.	.	.	.	.	.	.	.	.	.	.	.	.	.	.	.	.	.	.	.	.	.	.	A	T
TRI9547	No		4X	normal	tHAP_2	.	.	.	.	.	.	.	.	.	.	.	.	.	.	.	.	.	.	.	.	.	.	.	.	.	.	.	.	.	.	.	.	A	T
Elsadur	No	Triticum durum Desf.	4X	normal	tHAP_2	.	.	.	.	.	.	.	.	.	.	.	.	.	.	.	.	.	.	.	.	.	.	.	.	.	.	.	.	.	.	.	.	A	T
Logidur	No	Triticum durum Desf.	4X	normal	tHAP_2	.	.	.	.	.	.	.	.	.	.	.	.	.	.	.	.	.	.	.	.	.	.	.	.	.	.	.	.	.	.	.	.	A	T
Tri 1669	No		4X	normal	tHAP_2	.	.	.	.	.	.	.	.	.	.	.	.	.	.	.	.	.	.	.	.	.	.	.	.	.	.	.	.	.	.	.	.	A	T
Tri 2230	No		4X	normal	tHAP_2	.	.	.	.	.	.	.	.	.	.	.	.	.	.	.	.	.	.	.	.	.	.	.	.	.	.	.	.	.	.	.	.	A	T
Tri 3023	No		4X	normal	tHAP_2	.	.	.	.	.	.	.	.	.	.	.	.	.	.	.	.	.	.	.	.	.	.	.	.	.	.	.	.	.	.	.	.	A	T
Tri 3504	No		4X	normal	tHAP_2	.	.	.	.	.	.	.	.	.	.	.	.	.	.	.	.	.	.	.	.	.	.	.	.	.	.	.	.	.	.	.	.	A	T
Tri 3720	No		4X	normal	tHAP_2	.	.	.	.	.	.	.	.	.	.	.	.	.	.	.	.	.	.	.	.	.	.	.	.	.	.	.	.	.	.	.	.	A	T
Tri 7056	No		4X	normal	tHAP_2	.	.	.	.	.	.	.	.	.	.	.	.	.	.	.	.	.	.	.	.	.	.	.	.	.	.	.	.	.	.	.	.	A	T
Tri 758	No		4X	normal	tHAP_2	.	.	.	.	.	.	.	.	.	.	.	.	.	.	.	.	.	.	.	.	.	.	.	.	.	.	.	.	.	.	.	.	A	T
PI 624053	No	T. turgidum ssp. durum	4×	normal	tHAP_3	.	.	.	.	.	.	.	.	.	.	.	.	.	.	.	.	.	.	.	.	.	.	.	.	.	.	.	.	.	T	.	G	T	C
PI 624725	No	T. turgidum ssp. durum	4×	normal	tHAP_3	.	.	.	.	.	.	.	.	.	.	.	.	.	.	.	.	.	.	.	.	.	.	.	.	.	.	.	.	.	T	.	G	T	C
Tri10271	Yes	Triticum durum Desf.	4X	normal	tHAP_3	.	.	.	.	.	.	.	.	.	.	.	.	.	.	.	.	.	.	.	.	.	.	.	.	.	.	.	.	.	T	.	G	T	C
Tri17394	Yes	Triticum durum Desf.	4X	normal	tHAP_3	.	.	.	.	.	.	.	.	.	.	.	.	.	.	.	.	.	.	.	.	.	.	.	.	.	.	.	.	.	T	.	G	T	C
TRI17236	Yes	Triticum turgidum L.	4X	normal	tHAP_3	.	.	.	.	.	.	.	.	.	.	.	.	.	.	.	.	.	.	.	.	.	.	.	.	.	.	.	.	.	T	.	G	T	C
Bellaroi	No	Triticum durum Desf.	4X	normal	tHAP_3	.	.	.	.	.	.	.	.	.	.	.	.	.	.	.	.	.	.	.	.	.	.	.	.	.	.	.	.	.	T	.	G	T	C
Wollaroi	No	Triticum durum Desf.	4X	normal	tHAP_3	.	.	.	.	.	.	.	.	.	.	.	.	.	.	.	.	.	.	.	.	.	.	.	.	.	.	.	.	.	T	.	G	T	C
Kalka	No	Triticum durum Desf.	4X	normal	tHAP_3	.	.	.	.	.	.	.	.	.	.	.	.	.	.	.	.	.	.	.	.	.	.	.	.	.	.	.	.	.	T	.	G	T	C
Tri 9546	No		4X	normal	tHAP_3	.	.	.	.	.	.	.	.	.	.	.	.	.	.	.	.	.	.	.	.	.	.	.	.	.	.	.	.	.	T	.	G	T	C
PI 585014	No	T. turgidum ssp. turgidum	4×	sham ramification	tHAP_4	.	.	.	.	.	.	.	.	.	.	.	.	.	.	.	.	.	.	.	.	.	.	.	.	.	.	.	.	.	.	.	.	A	C
Tri19223	Yes	Triticum durum Desf.	4X	normal	tHAP_5	.	.	.	.	.	.	.	.	.	.	.	.	.	.	.	.	.	.	.	.	.	.	–	–	–	–	–	–	–	T	.	G	T	C
PI 178652	No	T. turgidum ssp. turgidum	4×	branched	tHAP_6	.	.	.	.	.	.	.	.	.	.	.	.	.	.	.	.	.	.	C	.	.	.	.	.	.	.	.	.	.	.	T	.	A	C
PI 225309	No	T. turgidum ssp. turgidum	4×	branched	tHAP_6	.	.	.	.	.	.	.	.	.	.	.	.	.	.	.	.	.	.	C	.	.	.	.	.	.	.	.	.	.	.	T	.	A	C
PI 286075	No	T. turgidum ssp. turgidum	4×	branched	tHAP_6	.	.	.	.	.	.	.	.	.	.	.	.	.	.	.	.	.	.	C	.	.	.	.	.	.	.	.	.	.	.	T	.	A	C
PI 345413	No	T. turgidum ssp. turgidum	4×	branched	tHAP_6	.	.	.	.	.	.	.	.	.	.	.	.	.	.	.	.	.	.	C	.	.	.	.	.	.	.	.	.	.	.	T	.	A	C
PI 361815	No	T. turgidum ssp. turgidum	4×	branched	tHAP_6	.	.	.	.	.	.	.	.	.	.	.	.	.	.	.	.	.	.	C	.	.	.	.	.	.	.	.	.	.	.	T	.	A	C
PI 620943	No	T. turgidum ssp. turgidum	4×	branched	tHAP_6	.	.	.	.	.	.	.	.	.	.	.	.	.	.	.	.	.	.	C	.	.	.	.	.	.	.	.	.	.	.	T	.	A	C
PI 620944	No	T. turgidum ssp. turgidum	4×	branched	tHAP_6	.	.	.	.	.	.	.	.	.	.	.	.	.	.	.	.	.	.	C	.	.	.	.	.	.	.	.	.	.	.	T	.	A	C
PI 620972	No	T. turgidum ssp. turgidum	4×	branched	tHAP_6	.	.	.	.	.	.	.	.	.	.	.	.	.	.	.	.	.	.	C	.	.	.	.	.	.	.	.	.	.	.	T	.	A	C
PI 620973	No	T. turgidum ssp. turgidum	4×	branched	tHAP_6	.	.	.	.	.	.	.	.	.	.	.	.	.	.	.	.	.	.	C	.	.	.	.	.	.	.	.	.	.	.	T	.	A	C
PI 623927	No	T. turgidum ssp. turgidum	4×	branched	tHAP_6	.	.	.	.	.	.	.	.	.	.	.	.	.	.	.	.	.	.	C	.	.	.	.	.	.	.	.	.	.	.	T	.	A	C
PI 623928	No	T. turgidum ssp. turgidum	4×	branched	tHAP_6	.	.	.	.	.	.	.	.	.	.	.	.	.	.	.	.	.	.	C	.	.	.	.	.	.	.	.	.	.	.	T	.	A	C
PI 623956	No	T. turgidum ssp. turgidum	4×	branched	tHAP_6	.	.	.	.	.	.	.	.	.	.	.	.	.	.	.	.	.	.	C	.	.	.	.	.	.	.	.	.	.	.	T	.	A	C
PI 624457	No	T. turgidum ssp. turgidum	4×	branched	tHAP_6	.	.	.	.	.	.	.	.	.	.	.	.	.	.	.	.	.	.	C	.	.	.	.	.	.	.	.	.	.	.	T	.	A	C
PI 624691	No	T. turgidum ssp. turgidum	4×	branched	tHAP_6	.	.	.	.	.	.	.	.	.	.	.	.	.	.	.	.	.	.	C	.	.	.	.	.	.	.	.	.	.	.	T	.	A	C
PI 624726	No	T. turgidum ssp. turgidum	4×	branched	tHAP_6	.	.	.	.	.	.	.	.	.	.	.	.	.	.	.	.	.	.	C	.	.	.	.	.	.	.	.	.	.	.	T	.	A	C
PI 624727	No	T. turgidum ssp. turgidum	4×	branched	tHAP_6	.	.	.	.	.	.	.	.	.	.	.	.	.	.	.	.	.	.	C	.	.	.	.	.	.	.	.	.	.	.	T	.	A	C
PI 628173	No	T. turgidum ssp. turgidum	4×	branched	tHAP_6	.	.	.	.	.	.	.	.	.	.	.	.	.	.	.	.	.	.	C	.	.	.	.	.	.	.	.	.	.	.	T	.	A	C
PI 278645	No	T. turgidum ssp. turgidum	4×	branched	tHAP_6	.	.	.	.	.	.	.	.	.	.	.	.	.	.	.	.	.	.	C	.	.	.	.	.	.	.	.	.	.	.	T	.	A	C
PI 624057	No	T. turgidum ssp. turgidum	4×	branched	tHAP_6	.	.	.	.	.	.	.	.	.	.	.	.	.	.	.	.	.	.	C	.	.	.	.	.	.	.	.	.	.	.	T	.	A	C
PI 272590	No	T. turgidum ssp. polonicum	4×	branched	tHAP_6	.	.	.	.	.	.	.	.	.	.	.	.	.	.	.	.	.	.	C	.	.	.	.	.	.	.	.	.	.	.	T	.	A	C
CITr13712	No	Trticum turgidum L.	4X	branched	tHAP_6	.	.	.	.	.	.	.	.	.	.	.	.	.	.	.	.	.	.	C	.	.	.	.	.	.	.	.	.	.	.	T	.	A	C
CITr13713	No	Trticum turgidum L.	4X	branched	tHAP_6	.	.	.	.	.	.	.	.	.	.	.	.	.	.	.	.	.	.	C	.	.	.	.	.	.	.	.	.	.	.	T	.	A	C
PI225308	No	Trticum turgidum L.	4X	branched	tHAP_6	.	.	.	.	.	.	.	.	.	.	.	.	.	.	.	.	.	.	C	.	.	.	.	.	.	.	.	.	.	.	T	.	A	C
PI349056	No	Trticum turgidum L.	4X	branched	tHAP_6	.	.	.	.	.	.	.	.	.	.	.	.	.	.	.	.	.	.	C	.	.	.	.	.	.	.	.	.	.	.	T	.	A	C
PI438971	No	Trticum turgidum L.	4X	branched	tHAP_6	.	.	.	.	.	.	.	.	.	.	.	.	.	.	.	.	.	.	C	.	.	.	.	.	.	.	.	.	.	.	T	.	A	C
TRI984	Yes	Triticum turgidum L	4X	branched	tHAP_6	.	.	.	.	.	.	.	.	.	.	.	.	.	.	.	.	.	.	C	.	.	.	.	.	.	.	.	.	.	.	T	.	A	C
TRI1781	Yes	Triticum turgidum L	4X	branched	tHAP_6	.	.	.	.	.	.	.	.	.	.	.	.	.	.	.	.	.	.	C	.	.	.	.	.	.	.	.	.	.	.	T	.	A	C
TRI1782	Yes	Triticum turgidum L	4X	branched	tHAP_6	.	.	.	.	.	.	.	.	.	.	.	.	.	.	.	.	.	.	C	.	.	.	.	.	.	.	.	.	.	.	T	.	A	C
TRI3241	Yes	Triticum turgidum L.	4X	branched	tHAP_6	.	.	.	.	.	.	.	.	.	.	.	.	.	.	.	.	.	.	C	.	.	.	.	.	.	.	.	.	.		T	.	A	C
TRI3261	Yes	Triticum turgidum L.	4X	branched	tHAP_6	.	.	.	.	.	.	.	.	.	.	.	.	.	.	.	.	.	.	C	.	.	.	.	.	.	.	.	.	.	.	T	.	A	C
TRI3365	Yes	Triticum turgidum L.	4X	branched	tHAP_6	.	.	.	.	.	.	.	.	.	.	.	.	.	.	.	.	.	.	C	.	.	.	.	.	.	.	.	.	.	.	T	.	A	C
TRI3411	Yes	Triticum turgidum L.	4X	branched	tHAP_6	.	.	.	.	.	.	.	.	.	.	.	.	.	.	.	.	.	.	C	.	.	.	.	.	.	.	.	.	.	.	T	.	A	C
TRI4045	Yes	Triticum turgidum L	4X	branched	tHAP_6	.	.	.	.	.	.	.	.	.	.	.	.	.	.	.	.	.	.	C	.	.	.	.	.	.	.	.	.	.	.	T	.	A	C
TRI4082	Yes	Triticum turgidum L.	4X	branched	tHAP_6	.	.	.	.	.	.	.	.	.	.	.	.	.	.	.	.	.	.	C	.	.	.	.	.	.	.	.	.	.	.	T	.	A	C
TRI4270	Yes	Triticum turgidum L.	4X	branched	tHAP_6	.	.	.	.	.	.	.	.	.	.	.	.	.	.	.	.	.	.	C	.	.	.	.	.	.	.	.	.	.	.	T	.	A	C
TRI4341	Yes	Triticum turgidum L.	4X	branched	tHAP_6	.	.	.	.	.	.	.	.	.	.	.	.	.	.	.	.	.	.	C	.	.	.	.	.	.	.	.	.	.	.	T	.	A	C
TRI4446	Yes	Triticum turgidum L.	4X	branched	tHAP_6	.	.	.	.	.	.	.	.	.	.	.	.	.	.	.	.	.	.	C	.	.	.	.	.	.	.	.	.	.	.	T	.	A	C
TRI4448	Yes		4X	branched	tHAP_6	.	.	.	.	.	.	.	.	.	.	.	.	.	.	.	.	.	.	C	.	.	.	.	.	.	.	.	.	.	.	T	.	A	C
TRI4461	Yes	Triticum turgidum L.	4X	branched	tHAP_6	.	.	.	.	.	.	.	.	.	.	.	.	.	.	.	.	.	.	C	.	.	.	.	.	.	.	.	.	.	.	T	.	A	C
TRI5283	Yes	Triticum turgidum L.	4X	branched	tHAP_6	.	.	.	.	.	.	.	.	.	.	.	.	.	.	.	.	.	.	C	.	.	.	.	.	.	.	.	.	.	.	T	.	A	C
TRI4653	Yes		4X	branched	tHAP_6	.	.	.	.	.	.	.	.	.	.	.	.	.	.	.	.	.	.	C	.	.	.	.	.	.	.	.	.	.	.	T	.	A	C
TRI9548	Yes	Triticum turgidum L.	4X	branched	tHAP_6	.	.	.	.	.	.	.	.	.	.	.	.	.	.	.	.	.	.	C	.	.	.	.	.	.	.	.	.	.	.	T	.	A	C
TRI9628	Yes	Triticum turgidum L.	4X	branched	tHAP_6	.	.	.	.	.	.	.	.	.	.	.	.	.	.	.	.	.	.	C	.	.	.	.	.	.	.	.	.	.	.	T	.	A	C
TRI9652	Yes	Triticum turgidum L.	4X	branched	tHAP_6	.	.	.	.	.	.	.	.	.	.	.	.	.	.	.	.	.	.	C	.	.	.	.	.	.	.	.	.	.	.	T	.	A	C
TRI18959	Yes		4X	branched	tHAP_6	.	.	.	.	.	.	.	.	.	.	.	.	.	.	.	.	.	.	C	.	.	.	.	.	.	.	.	.	.	.	T	.	A	C
TRI19165	Yes	Triticum turgidum L.	4X	branched	tHAP_6	.	.	.	.	.	.	.	.	.	.	.	.	.	.	.	.	.	.	C	.	.	.	.	.	.	.	.	.	.	.	T	.	A	C
TRI19292	Yes	Triticum turgidum L.	4X	branched	tHAP_6	.	.	.	.	.	.	.	.	.	.	.	.	.	.	.	.	.	.	C	.	.	.	.	.	.	.	.	.	.	.	T	.	A	C
TRI27966	Yes	Triticum turgidum L.	4X	branched	tHAP_6	.	.	.	.	.	.	.	.	.	.	.	.	.	.	.	.	.	.	C	.	.	.	.	.	.	.	.	.	.	.	T	.	A	C
TRI28396	Yes		4X	branched	tHAP_6	.	.	.	.	.	.	.	.	.	.	.	.	.	.	.	.	.	.	C	.	.	.	.	.	.	.	.	.	.	.	T	.	A	C
PI 67339	No	T. turgidum ssp. turgidum	4×	sham ramification	tHAP_7	G	.	.	.	.	.	.	.	.	.	.	.	.	.	.	.	.	.	.	.	.	.	.	.	.	.	.	.	.	.	.	.	A	T

## Sheet: TtBH-A1 promoter+ CDS
Acc.	Used in GWAS	Species	Spike Phenotype	Country of Origin	-387	287
Zavitan	NO		wildtype		G	T
CS	NO		wildtype		A	T
TRI3203	Yes	Triticum polonicum L.	wildtype	LTU	A	T
TRI7099	Yes	Triticum turgidum L.	wildtype		A	T
TRI11066	Yes	Triticum turgidum L.	wildtype	UZB	A	T
TRI28850	Yes	Triticum polonicum L.	wildtype	SYR	A	T
TRI19168	Yes	Triticum polonicum L.	wildtype	AUT	A	T
TRI9629	Yes	Triticum turgidum L.	wildtype	CSK	A	T
CITr13713	Yes	Triticum turgidum	branching	USA	G	C
CITr13712	Yes	Triticum turgidum	branching	USA	G	C
PI349056	Yes	Triticum turgidum	branching	ARM	G	C
PI438971	Yes	Triticum turgidum	branching	KAZ	G	C
PI225308	Yes	Triticum turgidum	branching	IRAN	G	C
TRI1258	Yes	Triticum turgidum L.	wildtype	ESP	G	T
TRI1890	Yes	Triticum durum Desf.	wildtype	TUR	G	T
TRI3411	Yes	Triticum turgidum L.	branching	SU	G	C
TRI4270	Yes	Triticum turgidum L.	branching	ITA	G	C
TRI4446	Yes	Triticum turgidum L.	branching	HUN	G	C
TRI4448	Yes	0	branching	EUR	G	C
TRI4461	Yes	Triticum turgidum L.	branching	EUR	G	C
TRI4652	Yes	Triticum turgidum L.	wildtype	SWE	-	T
TRI5283	Yes	Triticum turgidum L.	branching	CHN	G	C
TRI5948	Yes	Triticum turgidum L.	wildtype	IRAN	G	T
TRI5951	Yes	Triticum turgidum L.	wildtype	IRAN	G	T
TRI9642	Yes	Triticum durum Desf.	wildtype	CSK	G	T
TRI10465	Yes	Triticum durum Desf.	wildtype	AFG	G	T
TRI11047	Yes	Triticum durum Desf.	wildtype	USA	G	T
TRI11087	Yes	Triticum durum Desf.	wildtype	AUS	G	T
TRI17236	Yes	Triticum turgidum L.	wildtype	TUR	G	T
TRI19165	Yes	Triticum turgidum L.	branching		G	C
TRI19223	Yes	Triticum durum Desf.	wildtype	EGY	G	T
TRI27966	Yes	Triticum turgidum L.	branching		G	C
TRI28396	Yes	0	branching	ITA	G	C
TRI28713	Yes	Triticum durum Desf.	wildtype	MEX	G	T
TRI29928	Yes	Triticum turgidum L.	wildtype	UKR	G	T
TRI984	Yes	Triticum turgidum L.	branching	EUR	G	C
TRI1451	Yes	Triticum durum Desf.	wildtype	ALB	G	T
TRI1459	Yes	Triticum turgidum L.	wildtype	ALB	G	T
TRI1641	Yes	Triticum turgidum L.	wildtype	GRC	G	T
TRI1698	Yes	Triticum durum Desf.	wildtype	BGR	G	T
TRI1781	Yes	Triticum turgidum L.	branching	GER	G	C
TRI1782	Yes	Triticum turgidum L.	branching	GER	G	C
TRI1852	Yes	Triticum durum Desf.	wildtype	ALB	G	T
TRI1896	Yes	Triticum polonicum L.	wildtype	GER	N	T
TRI3241	Yes	Triticum turgidum L.	branching	CAN	G	C
TRI3261	Yes	Triticum turgidum L.	branching	ESP	G	C
TRI3365	Yes	Triticum turgidum L.	branching	CHN	G	C
Tri3481	Yes	Triticum durum Desf.	wildtype	FRA	G	T
TRI3655	Yes	Triticum turgidum L.	wildtype	PRT	G	T
TRI4045	Yes	Triticum turgidum L.	branching	0	G	C
TRI4082	Yes	Triticum turgidum L.	branching	PRT	G	C
TRI4341	Yes	Triticum turgidum L.	branching	EUR	G	C
TRI4522	Yes	Triticum turgidum L.	wildtype	CHN	N	T
TRI4654	Yes	Triticum turgidum L.	wildtype	AUS	N	T
TRI4810	Yes	Triticum turgidum L.	wildtype	GER	G	T
TRI4868	Yes	Triticum turgidum L.	wildtype	GBR	G	T
TRI4886	Yes	Triticum turgidum L.	wildtype	GBR	N	T
TRI6330	Yes	Triticum turgidum L.	wildtype	FRA	G	T
TRI7021	Yes	Triticum turgidum L.	wildtype	POL	G	T
TRI9548	Yes	Triticum turgidum L.	branching	ARM	G	C
TRI9628	Yes	Triticum turgidum L.	branching	IND	G	C
TRI9652	Yes	Triticum turgidum L.	branching	CSK	G	C
Tri10271	Yes	Triticum durum Desf.	wildtype	JOR	G	T
Tri15859	Yes	Triticum durum Desf.	wildtype	ETH	G	T
Tri17394	Yes	Triticum durum Desf.	wildtype	ITA	G	T
TRI18959	Yes		branching		G	C
TRI19053	Yes	Triticum polonicum L.	wildtype	ESP	N	T
TRI19288	Yes	Triticum dicoccon	wildtype	BEL	G	T
TRI19292	Yes	Triticum turgidum L.	branching	IRAN	G	C

## Sheet: primers
Name	Sequence (5'-3')	Target gene	Target Region
TtBH_F1	GGCGGATTAACTTTGGCCTCT	2A	promter
TtBH_F2	AGGGCAAGCTAACCACTCCA	2A	promter
TtBH_F3	AGGGCAAGCTAACCACTCCATT	2A	promter
TtBH_F4	GGCAAGCTAACCACTCCATTT	2A	promter
TaF_2A _CRF1	CAGTGGCAGGCATCTTTACA	2A	promter
TaF_2A _CRF2	TGAGCTTTCCATTCCATTCC	2A	promter
Tafzp_2A_F1	AGCCAACCTCACTTCACTTC	2A	CDS
Tafzp_2A_R1	GAGCAATGCCAGCGCGTCCGT	2A	CDS
TdFZP2A_in_F	GACCCGACCACCAAGGAG	2A	CDS
TdFZP2A_in_R	GTAGTTGTTGTAGGCGGCGT	2A	CDS
TaF_2A _CRR1	GAAGTGAAGTGAGGTTGGCT	2A	CDS
TaF_2A _CRR2	CATCATCTGGGAGGCACC	2A	CDS
bh-A1R3	GTGTGCGTACTACATTCCCG	2A	3'UTR
qBh_2A_F2	ACGGACGCGCTGGCATTGCTC	2A	3'UTR
qBh_2A_R2	TAGGGCACCGAAACAACAAAGC	2A	3'UTR
WFZP_2B_F5	CGATGGTCGAATCGGTTAAT	2B	promter
Tafzp_2B_F1R	CAACTGAAGTGATGCTGGCTGGC	2B	promter
WFZP_2B_F8	GGAACCAAACAGGCCCTTAG	2B	promter
WFZP_2B_F2	GGCACACAAATCCAAACACA	2B	promter
WFZP_2B_F2R	TGTGTTTGGATTTGTGTGCC	2B	promter
bh-B1F1	ACCGATGGTCGAATCGGTTA	2B	promter
bh_B1F3	GTTTGCACGTATTGCGCAAG	2B	promter
bh_B1R3	CTTGCGCAATACGTGCAAAC	2B	promter
bh-B1F5	TCGGCTCTGCCTTCACAATCAG	2B	promter
bh_B1R6	GGAATGGAAAGCTCACTCCA	2B	promter
bh_B1F6	TGGAGTGAGCTTTCCATTCC	2B	promter
Tafzp_2B_F1	GCCAGCCAGCATCACTTCAGTTG	2B	CDS
Tafzp_2B_R1	TCGAGCAATGCCGGTGCATTTGC	2B	CDS
TaF_2B _CRR1	CAACTGAAGTGATGCTGGCTG	2B	CDS
TaF_2B _CRR2	CATCATCTGGGAGGCCTG	2B	CDS
qBh_2B_F3	ACACTGAAGCAAATGCACC	2B	CDS+3'UTR
qBh_2B_R3	TAGGGCACCGAAACAAGC	2B	3'UTR
bh-B1R2	AGGTGCGTACTACATTCTCG	2B	3'UTR

## Sheet: Acc. used for GWAS
AccNr	Spike	AccID	genus	species	subspecies	AcqDate	country	latitude	longitude	group	Mansfeld	region	continent	latin
Tri10083	normal	10055	Triticum	durum	subsp. durum	1972	SUN			durum	1 - Durum (free threshing)	NA	NA	Triticum durum subsp. durum
Tri10084	normal	10056	Triticum	durum	subsp. durum	1972	SUN			durum	1 - Durum (free threshing)	NA	NA	Triticum durum subsp. durum
Tri10093	normal	10065	Triticum	durum	subsp. durum	1972	SUN			durum	1 - Durum (free threshing)	NA	NA	Triticum durum subsp. durum
Tri10271	normal	10243	Triticum	durum	subsp. durum	1972	JOR			durum	1 - Durum (free threshing)	Asia (West)	Asia	Triticum durum subsp. durum
Tri10320	normal	10292	Triticum	dicoccon	subsp. asiaticum	1973	SVK	482934N	0180937E	emmer	2 - Emmer (hulled)	Europe (East)	Europe	Triticum dicoccon subsp. asiaticum
Tri10324	normal	10296	Triticum	dicoccon	subsp. asiaticum	1973	SVK	484524N	0193244E	emmer	2 - Emmer (hulled)	Europe (East)	Europe	Triticum dicoccon subsp. asiaticum
Tri10325	normal	10297	Triticum	dicoccon	subsp. asiaticum	1973	SVK	484524N	0193244E	emmer	2 - Emmer (hulled)	Europe (East)	Europe	Triticum dicoccon subsp. asiaticum
Tri10343	normal	10315	Triticum	turanicum	var. notabile	1973	UZB			naked	5 - Other wheats	Asia (Central)	Asia	Triticum turanicum var. notabile
Tri10465	normal	10437	Triticum	durum	subsp. durum	1974	AFG	3513--N	06920--E	durum	1 - Durum (free threshing)	Asia (South)	Asia	Triticum durum subsp. durum
Tri10544	normal	10516	Triticum	durum	subsp. durum	1973	CYP	3504--N	03305--E	durum	1 - Durum (free threshing)	Asia (West)	Asia	Triticum durum subsp. durum
Tri10550	normal	10522	Triticum	durum	subsp. durum	1973	CYP	3457--N	03307--E	durum	1 - Durum (free threshing)	Asia (West)	Asia	Triticum durum subsp. durum
Tri10553	normal	10525	Triticum	durum	subsp. durum	1973	CYP	3457--N	03307--E	durum	1 - Durum (free threshing)	Asia (West)	Asia	Triticum durum subsp. durum
Tri10635	normal	10607	Triticum	durum	subsp. durum	1974	CYP	3417--N	03311--E	durum	1 - Durum (free threshing)	Asia (West)	Asia	Triticum durum subsp. durum
Tri10656	normal	10628	Triticum	durum	subsp. durum	1973	CYP	3443--N	03232--E	durum	1 - Durum (free threshing)	Asia (West)	Asia	Triticum durum subsp. durum
Tri10751	normal	10723	Triticum	durum	subsp. durum	1974	GRC	3741--N	02204--E	durum	1 - Durum (free threshing)	Europe (South)	Europe	Triticum durum subsp. durum
Tri10757	normal	10729	Triticum	durum	subsp. durum	1974	GRC	3742--N	02213--E	durum	1 - Durum (free threshing)	Europe (South)	Europe	Triticum durum subsp. durum
Tri10955	normal	10927	Triticum	durum	subsp. durum	1973	NPL	275000N	0872500E	durum	1 - Durum (free threshing)	Asia (South)	Asia	Triticum durum subsp. durum
Tri11043	normal	11015	Triticum	durum	subsp. durum	1973	AUT			durum	1 - Durum (free threshing)	Europe (West)	Europe	Triticum durum subsp. durum
Tri11047	normal	11019	Triticum	durum	subsp. durum	1973	USA			durum	1 - Durum (free threshing)	America (North)	Americas	Triticum durum subsp. durum
Tri11066	normal	11038	Triticum	turgidum	convar. turgidum	1974	UZB			emmer	3 - Rivet/Cone wheat	Asia (Central)	Asia	Triticum turgidum convar. turgidum
Tri11087	normal	11059	Triticum	durum	subsp. durum	1974	AUS			durum	1 - Durum (free threshing)	Australia and New Zealand	Oceania	Triticum durum subsp. durum
Tri11167	normal	11139	Triticum	dicoccon	subsp. dicoccon	1975	ARM			emmer	2 - Emmer (hulled)	Asia (West)	Asia	Triticum dicoccon subsp. dicoccon
Tri11168	normal	11140	Triticum	dicoccon	subsp. asiaticum	1975	CSK			emmer	2 - Emmer (hulled)	NA	NA	Triticum dicoccon subsp. asiaticum
Tri11295	normal	11267	Triticum	dicoccon	subsp. dicoccon	1975	SVK			emmer	2 - Emmer (hulled)	Europe (East)	Europe	Triticum dicoccon subsp. dicoccon
Tri11397	normal	11369	Triticum	durum	subsp. durum	1976	RUS			durum	1 - Durum (free threshing)	Europe (East)	Europe	Triticum durum subsp. durum
Tri11407	normal	11379	Triticum	durum	subsp. durum	1976	PER			durum	1 - Durum (free threshing)	America (South)	Americas	Triticum durum subsp. durum
Tri11430	normal	11402	Triticum	durum	subsp. durum	1976	AZE			durum	1 - Durum (free threshing)	Asia (West)	Asia	Triticum durum subsp. durum
Tri11504	normal	11476	Triticum	dicoccoides	convar. dicoccoides	1976	LBN			wild emmer	6 - Wild emmer	Asia (West)	Asia	Triticum dicoccoides convar. dicoccoides
Tri11505	normal	11477	Triticum	dicoccoides	convar. dicoccoides	1976	LBN			wild emmer	6 - Wild emmer	Asia (West)	Asia	Triticum dicoccoides convar. dicoccoides
Tri11547	normal	11519	Triticum	durum	subsp. durum	1976	IRQ	3640--N	04350--E	durum	1 - Durum (free threshing)	Asia (West)	Asia	Triticum durum subsp. durum
Tri11753	normal	11726	Triticum	durum	subsp. durum	1977	CAN			durum	1 - Durum (free threshing)	America (North)	Americas	Triticum durum subsp. durum
Tri11766	normal	11739	Triticum	durum	subsp. durum	1977	CAN			durum	1 - Durum (free threshing)	America (North)	Americas	Triticum durum subsp. durum
Tri12311	normal	12286	Triticum	durum	subsp. durum	1979	IND	3308--N	07532--E	durum	1 - Durum (free threshing)	Asia (South)	Asia	Triticum durum subsp. durum
Tri1258	normal	1258	Triticum	turgidum	convar. turgidum	1947	ESP			emmer	3 - Rivet/Cone wheat	Europe (South)	Europe	Triticum turgidum convar. turgidum
Tri12731	normal	94136	Triticum	durum	subsp. durum	1978	RUS			durum	1 - Durum (free threshing)	Europe (East)	Europe	Triticum durum subsp. durum
Tri13372	normal	13339	Triticum	dicoccon	subsp. asiaticum	1982	SVK	484402N	0172710E	emmer	2 - Emmer (hulled)	Europe (East)	Europe	Triticum dicoccon subsp. asiaticum
Tri13571	normal	13540	Triticum	durum	subsp. durum	1982	SDN			durum	1 - Durum (free threshing)	Africa (North)	Africa	Triticum durum subsp. durum
Tri13572	normal	13541	Triticum	durum	subsp. durum	1982	SDN			durum	1 - Durum (free threshing)	Africa (North)	Africa	Triticum durum subsp. durum
Tri13720	normal	13698	Triticum	durum	subsp. durum	1983	LBY			durum	1 - Durum (free threshing)	Africa (North)	Africa	Triticum durum subsp. durum
Tri13745	normal	13724	Triticum	durum	subsp. durum	1984	LBY			durum	1 - Durum (free threshing)	Africa (North)	Africa	Triticum durum subsp. durum
Tri13749	normal	13728	Triticum	durum	subsp. durum	1983	LBY			durum	1 - Durum (free threshing)	Africa (North)	Africa	Triticum durum subsp. durum
Tri13817	normal	13799	Triticum	aethiopicum	subsp. aethiopicum	1983	ETH			naked	5 - Other wheats	Africa (East)	Africa	Triticum aethiopicum subsp. aethiopicum
Tri13991	normal	99746	Triticum	durum	subsp. durum	1983	LBY			durum	1 - Durum (free threshing)	Africa (North)	Africa	Triticum durum subsp. durum
Tri14006	normal	99758	Triticum	durum	subsp. durum	1983	LBY			durum	1 - Durum (free threshing)	Africa (North)	Africa	Triticum durum subsp. durum
Tri14129	normal	14112	Triticum	durum	subsp. durum	1984	ITA	402844N	0153750E	durum	1 - Durum (free threshing)	Europe (South)	Europe	Triticum durum subsp. durum
Tri14130	normal	14113	Triticum	durum	subsp. durum	1984	ITA	402844N	0153750E	durum	1 - Durum (free threshing)	Europe (South)	Europe	Triticum durum subsp. durum
Tri14201	normal	14185	Triticum	durum	subsp. durum	1984	ITA			durum	1 - Durum (free threshing)	Europe (South)	Europe	Triticum durum subsp. durum
Tri14234	normal	79403	Triticum	dicoccon		1984	ITA	401959N	0155400E	emmer	2 - Emmer (hulled)	Europe (South)	Europe	Triticum dicoccon
Tri1451	normal	1451	Triticum	durum	subsp. durum	1946	ALB			durum	1 - Durum (free threshing)	Europe (South)	Europe	Triticum durum subsp. durum
Tri1459	normal	1459	Triticum	turgidum	convar. compositum	1946	ALB	400859N	0193759E	bh.t	4 - Miracle wheat	Europe (South)	Europe	Triticum turgidum convar. compositum
Tri14820	normal	14809	Triticum	aethiopicum	subsp. aethiopicum	1983	ETH			naked	5 - Other wheats	Africa (East)	Africa	Triticum aethiopicum subsp. aethiopicum
Tri14845	normal	79489	Triticum	durum	subsp. durum	1985	ITA			durum	1 - Durum (free threshing)	Europe (South)	Europe	Triticum durum subsp. durum
Tri15128	normal	87619	Triticum	carthlicum	var. stramineum	1985	GEO	430000N	0423659E	naked	5 - Other wheats	Asia (West)	Asia	Triticum carthlicum var. stramineum
Tri15454	normal	87229	Triticum	aethiopicum	subsp. turgidoides	1986	ETH			naked	5 - Other wheats	Africa (East)	Africa	Triticum aethiopicum subsp. turgidoides
Tri15504	normal	15459	Triticum	aethiopicum	subsp. aethiopicum	1986	ETH			naked	5 - Other wheats	Africa (East)	Africa	Triticum aethiopicum subsp. aethiopicum
Tri15631	normal	15581	Triticum	aethiopicum		1986	ETH			naked	5 - Other wheats	Africa (East)	Africa	Triticum aethiopicum
Tri15642	normal	15590	Triticum	aethiopicum	subsp. aethiopicum	1986	ETH			naked	5 - Other wheats	Africa (East)	Africa	Triticum aethiopicum subsp. aethiopicum
Tri15687	normal	15634	Triticum	aethiopicum	subsp. aethiopicum	1986	ETH			naked	5 - Other wheats	Africa (East)	Africa	Triticum aethiopicum subsp. aethiopicum
Tri15776	normal	15704	Triticum	aethiopicum	subsp. turgidoides	1986	ETH			naked	5 - Other wheats	Africa (East)	Africa	Triticum aethiopicum subsp. turgidoides
Tri15802	normal	15727	Triticum	aethiopicum	subsp. turgidoides	1986	ETH			naked	5 - Other wheats	Africa (East)	Africa	Triticum aethiopicum subsp. turgidoides
Tri15859	normal	87288	Triticum	durum	subsp. durum	1987	ETH			durum	1 - Durum (free threshing)	Africa (East)	Africa	Triticum durum subsp. durum
Tri15880	normal	87294	Triticum	aethiopicum		1987	ETH			naked	5 - Other wheats	Africa (East)	Africa	Triticum aethiopicum
Tri16067	normal	99615	Triticum	durum	subsp. durum	1987	IRQ			durum	1 - Durum (free threshing)	Asia (West)	Asia	Triticum durum subsp. durum
Tri16074	normal	99620	Triticum	durum	subsp. durum	1987	IRQ			durum	1 - Durum (free threshing)	Asia (West)	Asia	Triticum durum subsp. durum
Tri16146	normal	87337	Triticum	aethiopicum	subsp. vavilovianum	1987	ETH			naked	5 - Other wheats	Africa (East)	Africa	Triticum aethiopicum subsp. vavilovianum
Tri16147	normal	87338	Triticum	aethiopicum	subsp. turgidoides	1987	ETH			naked	5 - Other wheats	Africa (East)	Africa	Triticum aethiopicum subsp. turgidoides
Tri16206	normal	16040	Triticum	durum	subsp. durum	1987	GEO			durum	1 - Durum (free threshing)	Asia (West)	Asia	Triticum durum subsp. durum
Tri16207	normal	16041	Triticum	dicoccon		1987	ARM			emmer	2 - Emmer (hulled)	Asia (West)	Asia	Triticum dicoccon
Tri16208	normal	16042	Triticum	durum	subsp. durum	1987	AZE			durum	1 - Durum (free threshing)	Asia (West)	Asia	Triticum durum subsp. durum
Tri16210	normal	16044	Triticum	aethiopicum	subsp. aethiopicum	1987	ETH			naked	5 - Other wheats	Africa (East)	Africa	Triticum aethiopicum subsp. aethiopicum
Tri16257	normal	87398	Triticum	dicoccon	subsp. abyssinicum	1987	ETH			emmer	2 - Emmer (hulled)	Africa (East)	Africa	Triticum dicoccon subsp. abyssinicum
Tri16297	normal	16067	Triticum	durum	subsp. durum	1987	ETH			durum	1 - Durum (free threshing)	Africa (East)	Africa	Triticum durum subsp. durum
Tri1641	normal	1641	Triticum	turgidum	convar. turgidum	1946	GRC			emmer	3 - Rivet/Cone wheat	Europe (South)	Europe	Triticum turgidum convar. turgidum
Tri1651	normal	1651	Triticum	durum	subsp. durum	1946	ALB			durum	1 - Durum (free threshing)	Europe (South)	Europe	Triticum durum subsp. durum
Tri16630	normal	68023	Triticum	dicoccoides	convar. judaicum	1990	ISR			wild emmer	6 - Wild emmer	Asia (West)	Asia	Triticum dicoccoides convar. judaicum
Tri16641	normal	70239	Triticum	durum	subsp. durum	1989	AUT			durum	1 - Durum (free threshing)	Europe (West)	Europe	Triticum durum subsp. durum
Tri16663	normal	68342	Triticum	durum	subsp. durum	1990	ITA			durum	1 - Durum (free threshing)	Europe (South)	Europe	Triticum durum subsp. durum
Tri16677	normal	68356	Triticum	durum		1990	ITA			durum	1 - Durum (free threshing)	Europe (South)	Europe	Triticum durum
Tri16678	normal	68357	Triticum	durum		1990	ITA			durum	1 - Durum (free threshing)	Europe (South)	Europe	Triticum durum
Tri16768	normal	81040	Triticum	dicoccon	subsp. dicoccon	1991	ITA	4343--N	01241--E	emmer	2 - Emmer (hulled)	Europe (South)	Europe	Triticum dicoccon subsp. dicoccon
Tri16833	normal	86029	Triticum	durum		1990	GEO			durum	1 - Durum (free threshing)	Asia (West)	Asia	Triticum durum
Tri1698	normal	1698	Triticum	durum	subsp. durum	1946	BGR			durum	1 - Durum (free threshing)	Europe (East)	Europe	Triticum durum subsp. durum
Tri1700	normal	1700	Triticum	durum	subsp. durum	1946	HUN			durum	1 - Durum (free threshing)	Europe (East)	Europe	Triticum durum subsp. durum
Tri1711	normal	1711	Triticum	durum	subsp. durum	1946	TUR			durum	1 - Durum (free threshing)	Asia (West)	Asia	Triticum durum subsp. durum
Tri17175	normal	74369	Triticum	durum	subsp. durum	1993	KAZ			durum	1 - Durum (free threshing)	Asia (Central)	Asia	Triticum durum subsp. durum
Tri17176	normal	74370	Triticum	carthlicum	var. carthlicum	1993	GEO			naked	5 - Other wheats	Asia (West)	Asia	Triticum carthlicum var. carthlicum
Tri17178	normal	74372	Triticum	carthlicum	var. carthlicum	1993	GEO			naked	5 - Other wheats	Asia (West)	Asia	Triticum carthlicum var. carthlicum
Tri17187	normal	74381	Triticum	carthlicum	var. stramineum	1993	GBR			naked	5 - Other wheats	Europe (North)	Europe	Triticum carthlicum var. stramineum
Tri17188	normal	74382	Triticum	carthlicum	var. carthlicum	1993	GBR			naked	5 - Other wheats	Europe (North)	Europe	Triticum carthlicum var. carthlicum
Tri17224	normal	74501	Triticum	carthlicum	var. stramineum	1993	KAZ	5000--N	05000--E	naked	5 - Other wheats	Asia (Central)	Asia	Triticum carthlicum var. stramineum
Tri17236	normal	74521	Triticum	turgidum		1993	TUR			emmer	3 - Rivet/Cone wheat	Asia (West)	Asia	Triticum turgidum
Tri17251	normal	74603	Triticum	dicoccon	subsp. dicoccon	1993	CHE			emmer	2 - Emmer (hulled)	Europe (West)	Europe	Triticum dicoccon subsp. dicoccon
Tri17292	normal	67573	Triticum	durum	subsp. durum	1994	CHN			durum	1 - Durum (free threshing)	Asia (East)	Asia	Triticum durum subsp. durum
Tri17311	normal	90151	Triticum	durum	subsp. durum	1993	TUN			durum	1 - Durum (free threshing)	Africa (North)	Africa	Triticum durum subsp. durum
Tri17336	normal	86339	Triticum	durum	subsp. durum	1994	TUN			durum	1 - Durum (free threshing)	Africa (North)	Africa	Triticum durum subsp. durum
Tri17382	normal	90184	Triticum	durum	subsp. durum	1994	TUN			durum	1 - Durum (free threshing)	Africa (North)	Africa	Triticum durum subsp. durum
Tri17394	normal	90002	Triticum	durum	subsp. durum	1995	ITA	393200N	0090757E	durum	1 - Durum (free threshing)	Europe (South)	Europe	Triticum durum subsp. durum
Tri17634	normal	88484	Triticum	dicoccon	subsp. dicoccon	1995	ALB	411939N	0194907E	emmer	2 - Emmer (hulled)	Europe (South)	Europe	Triticum dicoccon subsp. dicoccon
Tri1781	branched	1781	Triticum	turgidum	convar. compositum	1949	GER			bh.t	4 - Miracle wheat	NA	NA	Triticum turgidum convar. compositum
Tri1782	branched	1782	Triticum	turgidum	convar. compositum	1949	GER			bh.t	4 - Miracle wheat	NA	NA	Triticum turgidum convar. compositum
Tri17827	normal	90742	Triticum	polonicum	subsp. polonicum	1993	MAR			naked	5 - Other wheats	Africa (North)	Africa	Triticum polonicum subsp. polonicum
Tri17956	normal	89074	Triticum	durum	subsp. durum	1995	ALB	401500N	0193359E	durum	1 - Durum (free threshing)	Europe (South)	Europe	Triticum durum subsp. durum
Tri1796	normal	1796	Triticum	durum	subsp. durum	1946	GRC	370059N	0215759E	durum	1 - Durum (free threshing)	Europe (South)	Europe	Triticum durum subsp. durum
Tri1823	normal	1823	Triticum	durum	subsp. durum	1946	GRC	373059N	0223459E	durum	1 - Durum (free threshing)	Europe (South)	Europe	Triticum durum subsp. durum
Tri1824	normal	1824	Triticum	durum	subsp. durum	1946	GRC	374859N	0225559E	durum	1 - Durum (free threshing)	Europe (South)	Europe	Triticum durum subsp. durum
Tri1840	normal	1840	Triticum	durum	subsp. durum	1946	GRC	393446N	0195408E	durum	1 - Durum (free threshing)	Europe (South)	Europe	Triticum durum subsp. durum
Tri18481	normal	98890	Triticum	dicoccoides	convar. dicoccoides	1999	ISR	3130--N	03445--E	wild emmer	6 - Wild emmer	Asia (West)	Asia	Triticum dicoccoides convar. dicoccoides
Tri18489	normal	98898	Triticum	dicoccoides	convar. dicoccoides	1999	LBN	333100N	0355200E	wild emmer	6 - Wild emmer	Asia (West)	Asia	Triticum dicoccoides convar. dicoccoides
Tri18505	normal	98914	Triticum	dicoccoides		1999	SYR	3248--N	03607--E	wild emmer	6 - Wild emmer	Asia (West)	Asia	Triticum dicoccoides
Tri18506	normal	98915	Triticum	dicoccoides		1999	SYR	3345--N	03605--E	wild emmer	6 - Wild emmer	Asia (West)	Asia	Triticum dicoccoides
Tri1852	normal	1852	Triticum	durum	subsp. durum	1946	ALB	395700N	0200959E	durum	1 - Durum (free threshing)	Europe (South)	Europe	Triticum durum subsp. durum
Tri18520	normal	98929	Triticum	dicoccoides		1999	TUR	3747--N	03946--E	wild emmer	6 - Wild emmer	Asia (West)	Asia	Triticum dicoccoides
Tri18528	normal	98937	Triticum	dicoccoides		1999	LBN	333004N	0355022E	wild emmer	6 - Wild emmer	Asia (West)	Asia	Triticum dicoccoides
Tri18529	normal	98938	Triticum	dicoccoides		1999	LBN	333000N	0355200E	wild emmer	6 - Wild emmer	Asia (West)	Asia	Triticum dicoccoides
Tri18530	normal	98939	Triticum	dicoccoides	convar. dicoccoides	1999	LBN	333000N	0355200E	wild emmer	6 - Wild emmer	Asia (West)	Asia	Triticum dicoccoides convar. dicoccoides
Tri1855	normal	1855	Triticum	durum	subsp. durum	1946	GRC	391200N	0231259E	durum	1 - Durum (free threshing)	Europe (South)	Europe	Triticum durum subsp. durum
Tri1858	normal	1858	Triticum	durum	subsp. durum	1948	GRC	393131N	0201525E	durum	1 - Durum (free threshing)	Europe (South)	Europe	Triticum durum subsp. durum
Tri1890	normal	1890	Triticum	durum	subsp. durum	1946	TUR			durum	1 - Durum (free threshing)	Asia (West)	Asia	Triticum durum subsp. durum
Tri18959	branched	264388	Triticum	turgidum		2001	FRA	434956N	0054155E	bh.t	4 - Miracle wheat	Europe (West)	Europe	Triticum turgidum
Tri1896	normal	1896	Triticum	polonicum	subsp. polonicum	1947	GER			naked	5 - Other wheats	NA	NA	Triticum polonicum subsp. polonicum
Tri19040	normal	249549	Triticum	polonicum	subsp. polonicum	20030113	DDR			naked	5 - Other wheats	NA	NA	Triticum polonicum subsp. polonicum
Tri19043	normal	224874	Triticum	durum	subsp. durum	20030113	BGR			durum	1 - Durum (free threshing)	Europe (East)	Europe	Triticum durum subsp. durum
Tri19053	normal	260412	Triticum	polonicum		20030113	ESP			naked	5 - Other wheats	Europe (South)	Europe	Triticum polonicum
Tri19078	normal	260408	Triticum	dicoccon	subsp. dicoccon	20030113	CHE			emmer	2 - Emmer (hulled)	Europe (West)	Europe	Triticum dicoccon subsp. dicoccon
Tri19158	normal	252056	Triticum	durum	subsp. durum	20030114	MEX			durum	1 - Durum (free threshing)	America (Central)	Americas	Triticum durum subsp. durum
Tri19163	normal	252055	Triticum	durum	subsp. durum	20030114	PRT			durum	1 - Durum (free threshing)	Europe (South)	Europe	Triticum durum subsp. durum
Tri19165	branched	228514	Triticum	turgidum	convar. compositum	20030114				bh.t	4 - Miracle wheat	NA	NA	Triticum turgidum convar. compositum
Tri19168	normal	249551	Triticum	polonicum		20030114	AUT			naked	5 - Other wheats	Europe (West)	Europe	Triticum polonicum
Tri1917	normal	1917	Triticum	durum	subsp. durum	1946	GRC	373759N	0213000E	durum	1 - Durum (free threshing)	Europe (South)	Europe	Triticum durum subsp. durum
Tri19172	normal	253951	Triticum	durum	subsp. durum	20030114	ARG			durum	1 - Durum (free threshing)	America (South)	Americas	Triticum durum subsp. durum
Tri19185	normal	228506	Triticum	durum	subsp. durum	20030114	HUN			durum	1 - Durum (free threshing)	Europe (East)	Europe	Triticum durum subsp. durum
Tri19187	normal	224887	Triticum	durum	subsp. durum	20030114	PRT			durum	1 - Durum (free threshing)	Europe (South)	Europe	Triticum durum subsp. durum
Tri19198	normal	224880	Triticum	durum	subsp. durum	20030114	ISR			durum	1 - Durum (free threshing)	Asia (West)	Asia	Triticum durum subsp. durum
Tri19206	normal	228501	Triticum	durum	subsp. durum	20030114	TUR			durum	1 - Durum (free threshing)	Asia (West)	Asia	Triticum durum subsp. durum
Tri19223	normal	253957	Triticum	durum		20030114	EGY			durum	1 - Durum (free threshing)	Africa (North)	Africa	Triticum durum
Tri19230	normal	239358	Triticum	polonicum	subsp. polonicum	20030114	TUR			naked	5 - Other wheats	Asia (West)	Asia	Triticum polonicum subsp. polonicum
Tri19232	normal	260417	Triticum	dicoccon	subsp. dicoccon	20030114	BEL			emmer	2 - Emmer (hulled)	Europe (West)	Europe	Triticum dicoccon subsp. dicoccon
Tri19233	normal	233351	Triticum	aethiopicum	subsp. turgidoides	20030114	EGY			naked	5 - Other wheats	Africa (North)	Africa	Triticum aethiopicum subsp. turgidoides
Tri19241	normal	239340	Triticum	durum	subsp. durum	20030114	CHL			durum	1 - Durum (free threshing)	America (South)	Americas	Triticum durum subsp. durum
Tri19288	normal	252034	Triticum	dicoccon	subsp. dicoccon	20030115	BEL			emmer	2 - Emmer (hulled)	Europe (West)	Europe	Triticum dicoccon subsp. dicoccon
Tri1929	normal	1929	Triticum	durum	subsp. durum	1946	GRC	374500N	0224559E	durum	1 - Durum (free threshing)	Europe (South)	Europe	Triticum durum subsp. durum
Tri19292	branched	228515	Triticum	turgidum	var. linnaeanum	20030115	FRA			bh.t	4 - Miracle wheat	Europe (West)	Europe	Triticum turgidum var. linnaeanum
Tri19294	normal	260403	Triticum	dicoccon	subsp. dicoccon	20030115	SWE			emmer	2 - Emmer (hulled)	Europe (North)	Europe	Triticum dicoccon subsp. dicoccon
Tri1953	normal	1953	Triticum	durum	subsp. durum	1947	MAR			durum	1 - Durum (free threshing)	Africa (North)	Africa	Triticum durum subsp. durum
Tri1954	normal	1954	Triticum	durum	subsp. durum	1947	MAR			durum	1 - Durum (free threshing)	Africa (North)	Africa	Triticum durum subsp. durum
Tri2020	normal	2020	Triticum	dicoccon	var. pycnurum	1948	CHE			emmer	2 - Emmer (hulled)	Europe (West)	Europe	Triticum dicoccon var. pycnurum
Tri2096	normal	2096	Triticum	durum	subsp. durum	1946	ALB	395700N	0200959E	durum	1 - Durum (free threshing)	Europe (South)	Europe	Triticum durum subsp. durum
Tri2097	normal	2097	Triticum	durum	subsp. durum	1946	ALB			durum	1 - Durum (free threshing)	Europe (South)	Europe	Triticum durum subsp. durum
Tri2163	normal	2163	Triticum	durum	subsp. durum	1946	TUR			durum	1 - Durum (free threshing)	Asia (West)	Asia	Triticum durum subsp. durum
Tri2172	normal	2172	Triticum	durum	subsp. durum	1946	TUR			durum	1 - Durum (free threshing)	Asia (West)	Asia	Triticum durum subsp. durum
Tri2213	normal	2213	Triticum	dicoccon		1948	ESP			emmer	2 - Emmer (hulled)	Europe (South)	Europe	Triticum dicoccon
Tri2214	normal	2214	Triticum	dicoccon	subsp. dicoccon	1948	ESP			emmer	2 - Emmer (hulled)	Europe (South)	Europe	Triticum dicoccon subsp. dicoccon
Tri2246	normal	2246	Triticum	dicoccon	subsp. dicoccon	1948	CHE			emmer	2 - Emmer (hulled)	Europe (West)	Europe	Triticum dicoccon subsp. dicoccon
Tri2248	normal	2248	Triticum	durum	subsp. durum	1948	UKR			durum	1 - Durum (free threshing)	Europe (East)	Europe	Triticum durum subsp. durum
Tri2250	normal	2250	Triticum	durum	subsp. durum	1948	UKR			durum	1 - Durum (free threshing)	Europe (East)	Europe	Triticum durum subsp. durum
Tri24012	normal	236788	Triticum	turgidum	convar. compositum	20030926				bh.t	4 - Miracle wheat	NA	NA	Triticum turgidum convar. compositum
Tri26330	normal	242858	Triticum	durum	subsp. durum	20031023	AUS			durum	1 - Durum (free threshing)	Australia and New Zealand	Oceania	Triticum durum subsp. durum
Tri26484	normal	233107	Triticum	durum	subsp. durum	20031023	BGR			durum	1 - Durum (free threshing)	Europe (East)	Europe	Triticum durum subsp. durum
Tri2721	normal	2721	Triticum	durum	subsp. durum	1947	AFG			durum	1 - Durum (free threshing)	Asia (South)	Asia	Triticum durum subsp. durum
Tri2722	normal	2722	Triticum	durum	subsp. durum	1947	AFG			durum	1 - Durum (free threshing)	Asia (South)	Asia	Triticum durum subsp. durum
Tri27966	branched	27966	Triticum	unknown		NA				bh.t	4 - Miracle wheat	NA	NA	Triticum unknown
Tri27970	normal	233064	Triticum	dicoccon	subsp. dicoccon	20031105	EGY			emmer	2 - Emmer (hulled)	Africa (North)	Africa	Triticum dicoccon subsp. dicoccon
Tri28396	branched	28396	Triticum	unknown		NA				bh.t	4 - Miracle wheat	NA	NA	Triticum unknown
Tri28713	normal	256519	Triticum	durum	subsp. durum	20031203	MEX			durum	1 - Durum (free threshing)	America (Central)	Americas	Triticum durum subsp. durum
Tri28727	normal	237742	Triticum	durum		20031203	MEX			durum	1 - Durum (free threshing)	America (Central)	Americas	Triticum durum
Tri28763	normal	245130	Triticum	durum	subsp. durum	20031203	ESP			durum	1 - Durum (free threshing)	Europe (South)	Europe	Triticum durum subsp. durum
Tri28765	normal	226770	Triticum	durum	subsp. durum	20031203	BEL			durum	1 - Durum (free threshing)	Europe (West)	Europe	Triticum durum subsp. durum
Tri28767	normal	243017	Triticum	durum	subsp. durum	20031203	IRQ			durum	1 - Durum (free threshing)	Asia (West)	Asia	Triticum durum subsp. durum
Tri28781	normal	245153	Triticum	aethiopicum	subsp. vavilovianum	20031203	ETH			naked	5 - Other wheats	Africa (East)	Africa	Triticum aethiopicum subsp. vavilovianum
Tri28782	normal	242996	Triticum	aethiopicum	subsp. vavilovianum	20031203	ETH			naked	5 - Other wheats	Africa (East)	Africa	Triticum aethiopicum subsp. vavilovianum
Tri28787	normal	237884	Triticum	durum	subsp. durum	20031203	ROU			durum	1 - Durum (free threshing)	Europe (East)	Europe	Triticum durum subsp. durum
Tri2883	normal	2883	Triticum	dicoccon	subsp. dicoccon	1947	GER			emmer	2 - Emmer (hulled)	NA	NA	Triticum dicoccon subsp. dicoccon
Tri28850	normal	258414	Triticum	polonicum	subsp. polonicum	20031204	SYR			naked	5 - Other wheats	Asia (West)	Asia	Triticum polonicum subsp. polonicum
Tri28861	normal	256996	Triticum	dicoccon	subsp. dicoccon	20031204	YEM			emmer	2 - Emmer (hulled)	Asia (West)	Asia	Triticum dicoccon subsp. dicoccon
Tri28938	normal	1600063	Triticum	aethiopicum		20040108	ETH			naked	5 - Other wheats	Africa (East)	Africa	Triticum aethiopicum
Tri2922	normal	2922	Triticum	durum	subsp. durum	1947	AFG			durum	1 - Durum (free threshing)	Asia (South)	Asia	Triticum durum subsp. durum
Tri2932	normal	2932	Triticum	durum	subsp. durum	1949	MAR			durum	1 - Durum (free threshing)	Africa (North)	Africa	Triticum durum subsp. durum
Tri29459	normal	1587646	Triticum	durum		20070625	AUT			durum	1 - Durum (free threshing)	Europe (West)	Europe	Triticum durum
Tri29927	normal	2664836	Triticum	durum	subsp. durum	1948	UKR			durum	1 - Durum (free threshing)	Europe (East)	Europe	Triticum durum subsp. durum
Tri29928	normal	2664839	Triticum	turgidum	convar. turgidum	1948	UKR			emmer	3 - Rivet/Cone wheat	Europe (East)	Europe	Triticum turgidum convar. turgidum
Tri3203	normal	3203	Triticum	polonicum	subsp. polonicum	1949	LTU			naked	5 - Other wheats	Europe (North)	Europe	Triticum polonicum subsp. polonicum
Tri3209	normal	3209	Triticum	durum	subsp. durum	1949	GIB			durum	1 - Durum (free threshing)	Europe (South)	Europe	Triticum durum subsp. durum
Tri3241	branched	3241	Triticum	turgidum	convar. compositum	1950	CAN			emmer	3 - Rivet/Cone wheat	America (North)	Americas	Triticum turgidum convar. compositum
Tri3249	normal	3249	Triticum	durum	subsp. durum	1950	TUR			durum	1 - Durum (free threshing)	Asia (West)	Asia	Triticum durum subsp. durum
Tri3261	branched	3261	Triticum	turgidum	convar. compositum	1950	ESP			bh.t	4 - Miracle wheat	Europe (South)	Europe	Triticum turgidum convar. compositum
Tri3310	normal	3310	Triticum	durum	subsp. durum	1949	DZA			durum	1 - Durum (free threshing)	Africa (North)	Africa	Triticum durum subsp. durum
Tri3324	normal	3324	Triticum	durum	subsp. durum	1952	PRT			durum	1 - Durum (free threshing)	Europe (South)	Europe	Triticum durum subsp. durum
Tri3325	normal	3325	Triticum	durum	subsp. durum	1952	EGY			durum	1 - Durum (free threshing)	Africa (North)	Africa	Triticum durum subsp. durum
Tri3334	normal	3334	Triticum	durum	subsp. durum	1950	ALB	411107N	0193324E	durum	1 - Durum (free threshing)	Europe (South)	Europe	Triticum durum subsp. durum
Tri3365	branched	3365	Triticum	turgidum	var. linnaeanum	1950	CHN			emmer	3 - Rivet/Cone wheat	Asia (East)	Asia	Triticum turgidum var. linnaeanum
Tri3411	branched	3411	Triticum	turgidum	convar. compositum	1950	SUN			bh.t	4 - Miracle wheat	NA	NA	Triticum turgidum convar. compositum
Tri3423	normal	3423	Triticum	dicoccon	subsp. dicoccon	1950	GER			emmer	2 - Emmer (hulled)	NA	NA	Triticum dicoccon subsp. dicoccon
Tri3470	normal	3470	Triticum	durum	subsp. durum	1952	PRT			durum	1 - Durum (free threshing)	Europe (South)	Europe	Triticum durum subsp. durum
Tri3481	normal	3481	Triticum	durum	subsp. durum	1952	FRA			durum	1 - Durum (free threshing)	Europe (West)	Europe	Triticum durum subsp. durum
Tri3485	normal	3485	Triticum	durum	subsp. durum	1952	BGR			durum	1 - Durum (free threshing)	Europe (East)	Europe	Triticum durum subsp. durum
Tri3493	normal	3493	Triticum	durum	subsp. durum	1951	CAN			durum	1 - Durum (free threshing)	America (North)	Americas	Triticum durum subsp. durum
Tri3567	normal	3567	Triticum	durum	subsp. durum	1949	FRA			durum	1 - Durum (free threshing)	Europe (West)	Europe	Triticum durum subsp. durum
Tri3578	normal	3578	Triticum	durum	subsp. durum	1949	EGY			durum	1 - Durum (free threshing)	Africa (North)	Africa	Triticum durum subsp. durum
Tri3646	normal	3646	Triticum	durum	subsp. durum	1953	PRT			durum	1 - Durum (free threshing)	Europe (South)	Europe	Triticum durum subsp. durum
Tri3647	normal	3647	Triticum	durum	subsp. durum	1953	PRT			durum	1 - Durum (free threshing)	Europe (South)	Europe	Triticum durum subsp. durum
Tri3655	normal	3655	Triticum	turgidum	convar. turgidum	1953	PRT			emmer	3 - Rivet/Cone wheat	Europe (South)	Europe	Triticum turgidum convar. turgidum
Tri379	normal	379	Triticum	durum	subsp. durum	1946	BGR			durum	1 - Durum (free threshing)	Europe (East)	Europe	Triticum durum subsp. durum
Tri3826	normal	3826	Triticum	durum	subsp. durum	1949	HUN			durum	1 - Durum (free threshing)	Europe (East)	Europe	Triticum durum subsp. durum
Tri3954	normal	3954	Triticum	durum	subsp. durum	1949	MAR			durum	1 - Durum (free threshing)	Africa (North)	Africa	Triticum durum subsp. durum
Tri4045	branched	4045	Triticum	turgidum	convar. compositum	1953				bh.t	4 - Miracle wheat	NA	NA	Triticum turgidum convar. compositum
Tri4069	normal	4069	Triticum	durum	subsp. durum	1954	PRT			durum	1 - Durum (free threshing)	Europe (South)	Europe	Triticum durum subsp. durum
Tri4082	branched	4082	Triticum	turgidum	convar. compositum	1955	PRT			emmer	3 - Rivet/Cone wheat	Europe (South)	Europe	Triticum turgidum convar. compositum
Tri4101	normal	4101	Triticum	durum	subsp. durum	1947	AFG			durum	1 - Durum (free threshing)	Asia (South)	Asia	Triticum durum subsp. durum
Tri4137	normal	4137	Triticum	durum	subsp. durum	1951	ITA	381959N	0161800E	durum	1 - Durum (free threshing)	Europe (South)	Europe	Triticum durum subsp. durum
Tri4270	branched	4270	Triticum	turgidum	convar. compositum	1951	ITA			bh.t	4 - Miracle wheat	Europe (South)	Europe	Triticum turgidum convar. compositum
Tri4314	normal	4314	Triticum	durum	subsp. durum	1955	DZA			durum	1 - Durum (free threshing)	Africa (North)	Africa	Triticum durum subsp. durum
Tri4315	normal	4315	Triticum	durum	subsp. durum	1955	DZA			durum	1 - Durum (free threshing)	Africa (North)	Africa	Triticum durum subsp. durum
Tri4330	normal	4330	Triticum	durum	subsp. durum	1956	TUN			durum	1 - Durum (free threshing)	Africa (North)	Africa	Triticum durum subsp. durum
Tri4341	branched	4341	Triticum	turgidum	convar. compositum	1956				bh.t	4 - Miracle wheat	NA	NA	Triticum turgidum convar. compositum
Tri441	normal	441	Triticum	durum	subsp. durum	1946	USA			durum	1 - Durum (free threshing)	America (North)	Americas	Triticum durum subsp. durum
Tri4446	branched	4446	Triticum	turgidum	convar. compositum	1956	HUN			emmer	3 - Rivet/Cone wheat	Europe (East)	Europe	Triticum turgidum convar. compositum
Tri4448	branched	4448	Triticum	turgidum	var. linnaeanum	1956				bh.t	4 - Miracle wheat	NA	NA	Triticum turgidum var. linnaeanum
Tri4461	branched	4461	Triticum	turgidum	convar. compositum	1956				bh.t	4 - Miracle wheat	NA	NA	Triticum turgidum convar. compositum
Tri448	normal	448	Triticum	durum	subsp. durum	1946	ARG			durum	1 - Durum (free threshing)	America (South)	Americas	Triticum durum subsp. durum
Tri4522	normal	4522	Triticum	turgidum	convar. turgidum	1957	CHN	362359N	1170559E	emmer	3 - Rivet/Cone wheat	Asia (East)	Asia	Triticum turgidum convar. turgidum
Tri4558	normal	4558	Triticum	durum	subsp. durum	1959	CHL			durum	1 - Durum (free threshing)	America (South)	Americas	Triticum durum subsp. durum
Tri460	normal	460	Triticum	durum	subsp. durum	1946	ARG			durum	1 - Durum (free threshing)	America (South)	Americas	Triticum durum subsp. durum
Tri4631	normal	4631	Triticum	durum	subsp. durum	1958	KAZ			durum	1 - Durum (free threshing)	Asia (Central)	Asia	Triticum durum subsp. durum
Tri4652	normal	4652	Triticum	turgidum	convar. turgidum	1957	SWE			emmer	3 - Rivet/Cone wheat	Europe (North)	Europe	Triticum turgidum convar. turgidum
Tri4653	branched	4653	Triticum	turgidum	var. linnaeanum	1957	AUS			emmer	3 - Rivet/Cone wheat	Australia and New Zealand	Oceania	Triticum turgidum var. linnaeanum
Tri4654	normal	4654	Triticum	turgidum	convar. turgidum	1957	AUS			emmer	3 - Rivet/Cone wheat	Australia and New Zealand	Oceania	Triticum turgidum convar. turgidum
Tri467	normal	467	Triticum	durum	subsp. durum	1946	FIN			durum	1 - Durum (free threshing)	Europe (North)	Europe	Triticum durum subsp. durum
Tri4810	normal	4810	Triticum	turgidum	convar. turgidum	1957	GER			emmer	3 - Rivet/Cone wheat	NA	NA	Triticum turgidum convar. turgidum
Tri4868	normal	4868	Triticum	turgidum	convar. turgidum	1957	GBR			emmer	3 - Rivet/Cone wheat	Europe (North)	Europe	Triticum turgidum convar. turgidum
Tri4886	normal	4886	Triticum	turgidum	convar. turgidum	1957	GBR			emmer	3 - Rivet/Cone wheat	Europe (North)	Europe	Triticum turgidum convar. turgidum
Tri5220	normal	5220	Triticum	dicoccon	subsp. dicoccon	1960	CHE			emmer	2 - Emmer (hulled)	Europe (West)	Europe	Triticum dicoccon subsp. dicoccon
Tri5283	branched	5283	Triticum	turgidum	convar. compositum	1957	CHN	344554N	1133901E	emmer	3 - Rivet/Cone wheat	Asia (East)	Asia	Triticum turgidum convar. compositum
Tri5330	normal	5330	Triticum	durum	subsp. durum	1957	USA			durum	1 - Durum (free threshing)	America (North)	Americas	Triticum durum subsp. durum
Tri5336	normal	5336	Triticum	durum	subsp. durum	1957	POL			durum	1 - Durum (free threshing)	Europe (East)	Europe	Triticum durum subsp. durum
Tri5421	normal	5421	Triticum	durum	subsp. durum	1961	DZA			durum	1 - Durum (free threshing)	Africa (North)	Africa	Triticum durum subsp. durum
Tri5515	normal	5515	Triticum	durum	subsp. durum	1959	IRN	3031--N	05051--E	durum	1 - Durum (free threshing)	Asia (South)	Asia	Triticum durum subsp. durum
Tri5697	normal	5697	Triticum	durum	subsp. durum	1959	IRN	3435--N	04748--E	durum	1 - Durum (free threshing)	Asia (South)	Asia	Triticum durum subsp. durum
Tri5904	normal	5904	Triticum	durum	subsp. durum	1959	IRN			durum	1 - Durum (free threshing)	Asia (South)	Asia	Triticum durum subsp. durum
Tri5951	normal	5951	Triticum	turgidum	convar. compositum	1959	IRN	3637--N	05354--E	bh.t	4 - Miracle wheat	Asia (South)	Asia	Triticum turgidum convar. compositum
Tri6189	normal	6189	Triticum	durum	subsp. durum	1959	IRN	3334--N	04849--E	durum	1 - Durum (free threshing)	Asia (South)	Asia	Triticum durum subsp. durum
Tri6219	normal	6219	Triticum	durum	subsp. durum	1959	IRN	3334--N	04849--E	durum	1 - Durum (free threshing)	Asia (South)	Asia	Triticum durum subsp. durum
Tri6225	normal	6225	Triticum	durum	subsp. durum	1959	IRN	3334--N	04849--E	durum	1 - Durum (free threshing)	Asia (South)	Asia	Triticum durum subsp. durum
Tri6230	normal	6230	Triticum	durum	subsp. durum	1959	IRN	3334--N	04849--E	durum	1 - Durum (free threshing)	Asia (South)	Asia	Triticum durum subsp. durum
Tri6249	normal	6249	Triticum	durum	subsp. durum	1959	IRN	3435--N	04647--E	durum	1 - Durum (free threshing)	Asia (South)	Asia	Triticum durum subsp. durum
Tri6265	normal	6265	Triticum	durum	subsp. durum	1959	IRN	3435--N	04647--E	durum	1 - Durum (free threshing)	Asia (South)	Asia	Triticum durum subsp. durum
Tri628	normal	628	Triticum	dicoccon	subsp. dicoccon	1946	YUG			emmer	2 - Emmer (hulled)	NA	NA	Triticum dicoccon subsp. dicoccon
Tri6330	normal	6330	Triticum	turgidum	convar. turgidum	1957	FRA			emmer	3 - Rivet/Cone wheat	Europe (West)	Europe	Triticum turgidum convar. turgidum
Tri6529	normal	6529	Triticum	durum	subsp. durum	1959	IRN			durum	1 - Durum (free threshing)	Asia (South)	Asia	Triticum durum subsp. durum
Tri7021	normal	7021	Triticum	turgidum	convar. turgidum	1957	POL			emmer	3 - Rivet/Cone wheat	Europe (East)	Europe	Triticum turgidum convar. turgidum
Tri7077	normal	7077	Triticum	durum	subsp. durum	1957	TUR			durum	1 - Durum (free threshing)	Asia (West)	Asia	Triticum durum subsp. durum
Tri7083	normal	7083	Triticum	durum	subsp. durum	1957	TUR			durum	1 - Durum (free threshing)	Asia (West)	Asia	Triticum durum subsp. durum
Tri7084	normal	7084	Triticum	durum	subsp. durum	1957	TUR			durum	1 - Durum (free threshing)	Asia (West)	Asia	Triticum durum subsp. durum
Tri7090	normal	7090	Triticum	durum	subsp. durum	1957	TUR			durum	1 - Durum (free threshing)	Asia (West)	Asia	Triticum durum subsp. durum
Tri7099	normal	7099	Triticum	turgidum	convar. compositum	1961				bh.t	4 - Miracle wheat	NA	NA	Triticum turgidum convar. compositum
Tri7217	normal	7217	Triticum	durum	subsp. durum	1964	USA			durum	1 - Durum (free threshing)	America (North)	Americas	Triticum durum subsp. durum
Tri722	normal	722	Triticum	durum	subsp. durum	1946	TUR			durum	1 - Durum (free threshing)	Asia (West)	Asia	Triticum durum subsp. durum
Tri7257	normal	7257	Triticum	ispahanicum	var. ispahanicum	1962	IRN			emmer	2 - Emmer (hulled)	Asia (South)	Asia	Triticum ispahanicum var. ispahanicum
Tri7282	normal	7282	Triticum	durum	subsp. durum	1963	USA			durum	1 - Durum (free threshing)	America (North)	Americas	Triticum durum subsp. durum
Tri7283	normal	7283	Triticum	durum	subsp. durum	1963	USA			durum	1 - Durum (free threshing)	America (North)	Americas	Triticum durum subsp. durum
Tri7532	normal	7505	Triticum	durum	subsp. durum	1966	ARG			durum	1 - Durum (free threshing)	America (South)	Americas	Triticum durum subsp. durum
Tri7533	normal	7506	Triticum	durum	subsp. durum	1966	ARG			durum	1 - Durum (free threshing)	America (South)	Americas	Triticum durum subsp. durum
Tri7647	normal	7619	Triticum	durum	subsp. durum	1965	SUN			durum	1 - Durum (free threshing)	NA	NA	Triticum durum subsp. durum
Tri7661	normal	7633	Triticum	durum	subsp. durum	1965	ISR			durum	1 - Durum (free threshing)	Asia (West)	Asia	Triticum durum subsp. durum
Tri7664	normal	7636	Triticum	durum	subsp. durum	1965	ISR			durum	1 - Durum (free threshing)	Asia (West)	Asia	Triticum durum subsp. durum
Tri768	normal	768	Triticum	polonicum	subsp. polonicum	1947	NLD			naked	5 - Other wheats	Europe (West)	Europe	Triticum polonicum subsp. polonicum
Tri8007	normal	7979	Triticum	durum	subsp. durum	1966	SUN			durum	1 - Durum (free threshing)	NA	NA	Triticum durum subsp. durum
Tri8124	normal	8096	Triticum	durum	subsp. durum	1966	TUN			durum	1 - Durum (free threshing)	Africa (North)	Africa	Triticum durum subsp. durum
Tri8155	normal	8127	Triticum	durum	subsp. durum	1966	IRQ			durum	1 - Durum (free threshing)	Asia (West)	Asia	Triticum durum subsp. durum
Tri8164	normal	8136	Triticum	durum	subsp. durum	1966	SYR			durum	1 - Durum (free threshing)	Asia (West)	Asia	Triticum durum subsp. durum
Tri8169	normal	8141	Triticum	durum	subsp. durum	1966	ISR			durum	1 - Durum (free threshing)	Asia (West)	Asia	Triticum durum subsp. durum
Tri8174	normal	8146	Triticum	durum	subsp. durum	1966	AUT			durum	1 - Durum (free threshing)	Europe (West)	Europe	Triticum durum subsp. durum
Tri8329	normal	8301	Triticum	durum		1967	SUN			durum	1 - Durum (free threshing)	NA	NA	Triticum durum
Tri8374	normal	8346	Triticum	durum	subsp. durum	1966	SYR			durum	1 - Durum (free threshing)	Asia (West)	Asia	Triticum durum subsp. durum
Tri8400	normal	8372	Triticum	durum	subsp. durum	1965	MNG			durum	1 - Durum (free threshing)	Asia (East)	Asia	Triticum durum subsp. durum
Tri8451	normal	8423	Triticum	durum	subsp. durum	1968	MEX			durum	1 - Durum (free threshing)	America (Central)	Americas	Triticum durum subsp. durum
Tri872	normal	872	Triticum	durum	subsp. durum	1947	DZA			durum	1 - Durum (free threshing)	Africa (North)	Africa	Triticum durum subsp. durum
Tri888	normal	888	Triticum	durum	subsp. durum	1947	URY			durum	1 - Durum (free threshing)	America (South)	Americas	Triticum durum subsp. durum
Tri893	normal	893	Triticum	polonicum	subsp. polonicum	1947	POL			naked	5 - Other wheats	Europe (East)	Europe	Triticum polonicum subsp. polonicum
Tri9510	normal	9482	Triticum	durum	subsp. durum	1970	AZE			durum	1 - Durum (free threshing)	Asia (West)	Asia	Triticum durum subsp. durum
Tri9512	normal	9484	Triticum	durum	subsp. durum	1969	AZE			durum	1 - Durum (free threshing)	Asia (West)	Asia	Triticum durum subsp. durum
Tri9516	normal	9488	Triticum	durum	subsp. durum	1969	AZE			durum	1 - Durum (free threshing)	Asia (West)	Asia	Triticum durum subsp. durum
Tri9525	normal	9497	Triticum	dicoccon	subsp. dicoccon	1969	USA			emmer	2 - Emmer (hulled)	America (North)	Americas	Triticum dicoccon subsp. dicoccon
Tri9535	normal	9507	Triticum	carthlicum	var. rubiginosum	1970	ARM			naked	5 - Other wheats	Asia (West)	Asia	Triticum carthlicum var. rubiginosum
Tri9545	normal	9517	Triticum	durum	subsp. durum	1970	ARM			durum	1 - Durum (free threshing)	Asia (West)	Asia	Triticum durum subsp. durum
Tri9548	branched	9520	Triticum	turgidum	convar. compositum	1970	ARM			emmer	3 - Rivet/Cone wheat	Asia (West)	Asia	Triticum turgidum convar. compositum
Tri9628	branched	9600	Triticum	turgidum	var. linnaeanum	1970	IND			emmer	3 - Rivet/Cone wheat	Asia (South)	Asia	Triticum turgidum var. linnaeanum
Tri9629	normal	9601	Triticum	turgidum	convar. turgidum	1970	CSK			emmer	3 - Rivet/Cone wheat	NA	NA	Triticum turgidum convar. turgidum
Tri9642	normal	9614	Triticum	durum	subsp. durum	1970	CSK			durum	1 - Durum (free threshing)	NA	NA	Triticum durum subsp. durum
Tri9652	branched	9624	Triticum	turgidum	convar. compositum	1970	CSK			emmer	3 - Rivet/Cone wheat	NA	NA	Triticum turgidum convar. compositum
Tri9753	normal	9725	Triticum	dicoccon	subsp. dicoccon	1970	IND			emmer	2 - Emmer (hulled)	Asia (South)	Asia	Triticum dicoccon subsp. dicoccon
Tri9754	normal	9726	Triticum	dicoccon	subsp. dicoccon	1970	IND			emmer	2 - Emmer (hulled)	Asia (South)	Asia	Triticum dicoccon subsp. dicoccon
Tri9755	normal	9727	Triticum	durum	subsp. durum	1970	IND			durum	1 - Durum (free threshing)	Asia (South)	Asia	Triticum durum subsp. durum
Tri9774	normal	9746	Triticum	durum	subsp. durum	1971	ROU			durum	1 - Durum (free threshing)	Europe (East)	Europe	Triticum durum subsp. durum
Tri9776	normal	9748	Triticum	durum	subsp. durum	1971	ROU			durum	1 - Durum (free threshing)	Europe (East)	Europe	Triticum durum subsp. durum
Tri9777	normal	9749	Triticum	durum	subsp. durum	1971	ROU			durum	1 - Durum (free threshing)	Europe (East)	Europe	Triticum durum subsp. durum
Tri984	branched	984	Triticum	turgidum	convar. compositum	1947				bh.t	4 - Miracle wheat	NA	NA	Triticum turgidum convar. compositum
Tri9936	normal	9908	Triticum	durum	subsp. durum	1972	CAN			durum	1 - Durum (free threshing)	America (North)	Americas	Triticum durum subsp. durum
CITr13712	branched	13712	Triticum	CITr		NA				group	5 - Other wheats	NA	NA	Triticum CITr
CITr13713	branched	13713	Triticum	CITr		NA				group	5 - Other wheats	NA	NA	Triticum CITr
PI225308	branched	225308	Triticum	PI		NA				group	5 - Other wheats	NA	NA	Triticum PI
PI349056	branched	349056	Triticum	PI		NA				group	5 - Other wheats	NA	NA	Triticum PI
PI438971	branched	438971	Triticum	PI		NA				group	5 - Other wheats	NA	NA	Triticum PI
